# Supplementary material for: Copy Number Loss of the Interferon Gene Cluster in Melanomas Is Linked to Reduced T Cell Infiltrate and Poor Patient Prognosis
Source: PLoS One. 2014 Oct 14;9(10):e109760. doi: 10.1371/journal.pone.0109760 (PMC4196925; doi:10.1371/journal.pone.0109760)
Supplement: Table S1 — Genes in immune molecular modules. Shown are the top 100 genes best correlated in expression levels with marker genes across row 1 (Methods). (XLSX) [file pone.0109760.s005.xlsx]

## Sheet: Supp_Table_1_Genes in immune mo
AFF1.mod	BAZ1A.mod	BCLAF1.mod	BTAF1.mod	CBFB.mod	CBX1.mod	CBX3.mod	CBX5.mod	CCNT2.mod	CHD3.mod	COPS2.mod	E2F1.mod	EED.mod	ELF4.mod	EOMES.mod	ETF1.mod	ETS2.mod	FLI1.mod	FOS.mod	FOXJ2.mod	FOXO3.mod	FOXP3.mod	FUBP1.mod	FUS.mod	GATA3.mod	HAT1.mod	HBP1.mod	HDAC2.mod	HDAC4.mod	HIF1A.mod	IKZF1.mod	IRF7.mod	IRF8.mod	JUNB.mod	KLF1.mod	MAF.mod	MEF2A.mod	MLL.mod	MORF4L2.mod	MTA1.mod	NAB1.mod	NCOA3.mod	NFATC3.mod	NFKB1.mod	PATZ1.mod	PBX2.mod	PHF1.mod	PKNOX1.mod	PNN.mod	RBBP7.mod
AFF1	BAZ1A	BCLAF1	BTAF1	CBFB	CBX1	CBX3	CBX5	CCNT2	CHD3	COPS2	E2F1	EED	ELF4	EOMES	ETF1	ETS2	FLI1	FOS	FOXJ2	FOXO3	FOXP3	FUBP1	FUS	GATA3	HAT1	HBP1	HDAC2	HDAC4	HIF1A	IKZF1	IRF7	IRF8	JUNB	KLF1	MAF	MEF2A	MLL	MORF4L2	MTA1	NAB1	NCOA3	NFATC3	NFKB1	PATZ1	PBX2	PHF1	PKNOX1	PNN	RBBP7
SP110	MAP3K5	NA	TCERG1	ANP32E	HAL	CBX3P9	ZFP62	TAF1	TRAF1	MLLT10	TYMS	MAP4K1	CMIP	SH2D1A	TMEM170B	BNIP2	SP1	DUSP1	C6orf89	KIAA0232	FBLN7	PRPF4B	NA	SPEF2	ERLIN1	ARID4A	ECHDC1	ANO10	RELT	CYFIP2	PML	VAV2	PNRC1	BCL2L1	FBXL8	UBE2J1	MDN1	ZNF473	SETD1A	CD46	PLEKHG1	PLCXD2	ARCN1	SMYD5	PBX2P1	STIM2	KREMEN1	SRSF10	SAAL1
SP100	TRIM25	ATXN1L	ZNF121	GMPS	TMEM55A	ARL6IP5	ZNF248	MYSM1	IL11RA	TOMM20	RRM2	HMGN1	RNF40	GZMA	NA	FGD4	DOCK8	IL8	GSK3B	KIAA0247	CTLA4	FAM122B	NA	CD96	TMEM165	SLU7	ARMC10	RAB27A	STX11	KIAA0586	IFI35	TRAK1	NA	SLC25A39	ICOS	NA	CEP290	RBM4	DNAJC11	RASSF3	USP6NL	KAT6B	VBP1	C16orf58	SEC14L1	GON4L	DGAT2	DMTF1	SMARCD1
SMCHD1	NA	SRSF5	RBM41	VAMP4	TMEM43	COMMD8	C12orf66	SCAF8	LTBP3	FXR1	FOXD2-AS1	ARL14EP	TNRC18	PRR5	EAF1	DIRC2	PTEN	NA	DNM2	ABHD5	TSHZ2	FKTN	IKZF5	PRKCQ	SRP54	ZNF586	APIP	SIGLEC9	STK17B	KIF2A	OASL	HDAC9	PBX2P1	SELENBP1	TSPAN18	NA	CHD6	WBP11	ZC3H7B	F11R	SECISBP2L	CCNT1	PDCD10	ZNF783	NDE1	TCTN2	SH3BP5L	DDX47	NAA40
FMR1	GK	RSRC2	NA	PDS5A	CPPED1	PCMT1	ZNF84	FAM76B	ITK	UFM1	ACOT7	PRPS1	ABR	TRGC1	NLRP3	CDC42EP3	EVI2B	BTG2	GNAQ	CPPED1	TSPAN18	CCAR1	SRSF10	RORA	CLTC	RSBN1L	PSMD1	USB1	NA	FAM115C	GTPBP2	HLA-DMB	HERC3	ALAS2	NA	ELL2	MGA	SRSF5	ZDHHC8	SPAG9	NA	CBLB	NA	MRPL32	AOC2	VAMP2	NARF	NA	NA
KIAA1109	GK3P	CCDC59	PAN2	XPOT	CTDSP2	ATP6V1H	NA	LEMD3	TLE2	MAPKAPK5	MCM4	C2orf43	RCBTB2	TRGV9	PLAA	MAML3	NBR1	PPP1R15B	NUFIP2	RAPGEF2	ISM1	MYO19	NRIP2	TC2N	XRCC4	TCP11L2	PDHB	BST1	ICAM1	SMC3	TOR1B	2014-03-01	SFN	AHSP	CTLA4	JAK2	MTR	PIGA	CPSF4	TMEM71	PIKFYVE	NLRC3	PAFAH1B1	QTRT1	RAF1	LMBR1L	KCTD21	AHSA2	UBA5
GTPBP1	IRF2	AKAP8	RRAGB	STYX	STAT6	SDHC	WDR6	LTN1	TNFRSF25	R3HDM1	FANCI	OXCT1	QKI	STK39	RIPK2	PGK1	STAM2	IER2	PLEKHM1P	FOXO3B	BAG3	ENTPD5	HNRNPH1	PIK3R1	PPP1CB	ZNF148	CCT5	SLC9A1	CPEB3	FAM115D	NA	DNAJC10	HIST2H2AB	TMOD1	ST8SIA1	DSE	MYO9A	BCLAF1	TAF1C	SOD2	FCHSD2	ARAP2	CCDC28A	MSTO1	SPAG9	SNHG1	BCORL1	RABGGTB	ZNF195
TTC26	NCOA2	EIF1	PHC3	SKA2	EEPD1	HIGD1A	ELK4	DDX6	GALT	RSL24D1	AGK	MTO1	ZNF710	CCL5	ZFAND5	LRRFIP2	TANK	ZFP36	CPD	GAB2	FAAH2	CCDC14	NKTR	ZSWIM5	XRN2	UBR2	UQCRC2	SIRPA	TRIB1	ETS1	CMPK2	CIITA	FBRS	SLC6A8	CASP1P2	NAIP	SLC4A7	PER1	ILF3	LAMP2	TCF4	TET1	KCTD21	CENPV	ITM2B	CTC1	PTPRJ	SEPT7P2	MAP4K5
MIA3	ARHGAP26	MAPK1IP1L	TRPM7	SUCLG2	NA	PROSC	TMEM194A	KLHL24	BCL11B	AIMP1	PCNA	TTC27	MYD88	NCALD	ID2	NCSTN	MEFV	PTGS2	EIF2C4	CTBS	FBXL16	DCAF16	NA	TRAF1	COPB2	SRPK2	CHTF8	SLC11A1	GNB4	NA	TRIM5	TRIO	HIST2H2AA4	SNCA	LRIG1	IRAK3	SMARCAD1	RSRC2	HDAC6	FAS	RALGPS2	HLCS	PPP1CB	NOL11	ZCCHC6	ANAPC1	NA	CEP95	RAD51D
PARP9	SELL	YRDC	ZKSCAN2	PIP4K2B	PAIP2	UGP2	ZNF302	ZNF587	RASGRP1	HUS1	WDR62	NIPA1	SBF2	KIFAP3	GZF1	MCTP1	PTENP1	GLA	PLEKHM1	TET2	RTKN2	NOM1	ANKLE2	CCDC64	C1GALT1C1	CREBRF	ELAVL1	ITGAM	PLEK	RASGRP1	UBE2L6	ARHGAP17	HIST2H2AA3	GLRX5	ATP8B2	COL4A3BP	ITPR3	SLC25A32	CIZ1	TMEM154	EBF1	FAM169A	TTC1	EIF2B5	CEP63	ZNF136	FRAT2	NA	ZNF26
DOCK4	STAT3	RBM14-RBM4	FAM123B	UBA2	ZFAND3	VPS35	TRMT13	FAM40A	TC2N	HNRNPA1P10	C19orf12	ZNF544	TOR1A	KLRG1	SGK1	RTN4	TBC1D1	OSM	PHF2	FAM49B	MAL	PPP2R1B	TSSK4	2014-09-08	TSNAX	RLF	TIMMDC1	CTSC	BCL10	BCL9	EIF2AK2	GANC	HIST2H2AC	TNS1	CCR4	CR1	RTTN	ZC3H15	CDK5RAP1	DENND5A	COBLL1	SBF1	KRCC1	SDR39U1	DOCK5	ZNF507	CTDP1	ZNF192	MIS12
USP25	LRRK2	ZNF326	NA	GTF2H3	CRK	VTA1	ZNF510	NEMF	SATB1	NUDT15	UNG	PMS2P1	MSN	PPP2R2B	RAP2B	XRN2	ANTXR2	MIR22HG	KIDINS220	ELL	IL2RA	HNRNPH1	COQ6	BCL9L	CTSC	UPF2	ATP5F1	ITGB2	PIM3	DIDO1	IFI6	MEF2C	H3F3B	C19orf77	BAG3	MTF1	EP400	ZNF259	MBTPS1	CRK	RASGRP3	UBR1	STAT5A	EPB41L4A-AS1	ZDHHC18	C1QTNF6	NA	SNRPA1	RCN2
XRN1	TLR1	RNF139	ARFGEF2	C9orf41	RASSF2	CNOT8	NSUN5P1	TOPBP1	NA	HNRNPA1P7	CDCA5	ACYP1	RAB5C	FASLG	PVR	SLC8A1	GIT2	G0S2	TAX1BP1	PSME3	VSIG1	TTC14	NA	HAUS3	TMEM33	WAC	UBTD2	CAMKK2	C9orf72	SMARCA2	NT5C3	APPL1	PBX2	EPB49	KIAA0284	MYO10	ALMS1	AAED1	TH1L	RYBP	KIAA0125	NFATC2	MMADHC	ANKS6	MSL1	CDC42BPG	NA	PRPF4B	CARD11
JPX	CUL4B	NA	ZNF621	PRRC1	CCDC153	PIK3CB	SFXN2	SON	NMT2	THUMPD3	FAM82A2	TRMT13	PLEK	GZMM	RNF217	FKBP15	SHOC2	HIST1H2BC	AKAP10	ZNF516	CCR4	EXOSC2	DCAF16	PPFIA3	ATP6V1C1	PHF12	STT3A	XRN2	NFIL3	SYNRG	ISG15	NA	NDE1	TRIM58	LIMA1	WSB1	SHPRH	AKAP8	POLR3D	PPP4R1	BANK1	EIF5A2	HPCAL1	DPH1	STX3	WHAMM	PLIN4	L3MBTL1	MUM1
DDX60L	NA	RBM4	RABGGTB	ATE1	GPR77	TSNAX	UTP20	PRPF38B	ENOSF1	HSPA9	IFI27L1	C5orf28	TMEM127	DCLRE1A	AKIRIN2-AS1	PPT1	PAK2	JUNB	MSN	DOCK5	ALS2CL	KLHL20	LENG8-AS1	SPOCK2	SPTLC1	TOPORS	KDELR2	CAPZB	USP8	DOCK9	KPTN	CACFD1	SPAG9	SLC4A1	NA	GABRR2	SACS	RBM14-RBM4	ATAD3A	CTBS	DENND5B	EFCAB4B	PELO	LUC7L	UIMC1	CNNM3	MMP25	DHX36	GPAM
RICTOR	DOCK8	PIGA	HECTD1	HTATSF1	TBL1X	FPGT	ELP2	NR2C2	CD6	NA	MLF1IP	NA	TNRC18P3	C12orf75	FUT4	TRIM8	NUMB	PNRC1	SH3KBP1	SLC6A6	ADTRP	ZRANB2	SRRM1	FAM190B	HYAL2	NUP153	EIF2S2P4	MPP1	CCNK	LINS	OAS1	MOB3B	IFRD1	GATA1	AGFG2	SNX3	HEATR1	EIF5	RBMX	VMP1	ZNF860	TRAPPC10	SCN1B	TYSND1	CD46	SLC25A45	C7orf53	LENG8	FMNL3
ADAR	STAM2	YPEL5	BDP1	GPD1L	RALBP1	GHITM	RPAP1	SETD5	NA	MATR3	ELP6	ZNF569	THEMIS2	ITPRIPL1	PPP2CA	CXCL16	MAP3K5	PPTC7	AGTPBP1	C5AR1	NA	NPIP	PNN	ZNF831	DRAM1	2014-03-07	TMEM69	FURIN	PTPRE	ATP8B2	TDRD7	CD74	WAC	GMPR	FAAH2	CDC40	RALGAPA1	DIABLO	NOL6	FAM49B	ARHGAP24	DMWD	SLC24A6	ALKBH8	TNFRSF10C	C6orf170	PAFAH1B1	TTC14	IFT172
IFI16	ALPK1	SBDS	MT-ND4L	MDFIC	NCOA4	UBA3	RRP15	KIAA2026	NA	TGFBRAP1	ITGB7	BCS1L	C15orf39	NA	PLAUR	TIMP2	IGSF6	DDX3X	ARSG	USP4	ICOS	CHD6	SCAND2	TNFAIP3	PGM2	ZNF776	KHDRBS1	PGM1	NA	GCC2	STAT2	RFX5	CTBS	ASCC2	TTC39C	C11orf82	VPRBP	ZNF295	PITRM1	UBE2B	SWAP70	NAP1L5	SAFB	METTL17	TMEM154	ZCCHC11	ST3GAL4	PIGH	ATXN7L3B
KPNB1	MEFV	TTBK2	ZNF736	FUBP3	RASSF3	HAT1	MRPS25	ASH1L	LAT	SLC10A7	STMN1	EIF2B5	ETV6	NA	CCRL2	CSGALNACT2	STAT3	RGS2	GNAQP1	SP3	CASP1P2	TSR1	NA	ZNF365	LARP4B	MKLN1	SRP9P1	PTTG1IP	B3GNT5	PSIP1	MX1	PRKCE	RAPGEF2	DCAF12	ITM2A	NA	PLXNA3	NR4A2	ZC3H14	RAF1	OSBPL10	C10orf137	PRMT5	C21orf2	DENND5A	CXorf65	FUT7	NA	ABCD4
FAM8A1	NABP1	ZNF295	KDM4C	DDX50	NA	PSMD12	2014-03-09	GON4L	NA	PYROXD1	DCLRE1A	MRPL1	TNFRSF1B	TTC22	APOA2	IRAK3	ANKRD13A	RHOB	DNAJC3	CHST11	CD40LG	POLR3E	CTDSPL2	ATG16L1	RNF146	TMCC3	SPCS2	RIN3	ZSWIM6	ADD3	IFIT1	SNX29	MED13L	STRADB	TRIM46	DNAJC13	XPO4	PTS	ITFG2	ITM2B	MOB3B	ZNF831	NDUFB3	GNL3	NEDD9	ZDBF2	MRVI1	ALG10B	CASD1
DIP2B	SP1	RBM39	NA	CMPK1	OAZ2	GPN3	BCS1L	RNF19A	TCF7	RBM3	CTPS1	ZNHIT6	NFIL3	CHPF	FOSL1	FAM151B	IRF2	UBC	WDR26	CACUL1	TRAT1	DLG1	NA	CLDND1	VPS35	CREB1	DCAF7	GLIPR2	JHDM1D	NMT2	TNFSF10	ZNF532	KDM6B	FBXO7	HLF	CSGALNACT2	CBFA2T2	ZBTB11	TCERG1	OAZ2	LINC00494	NA	TMCO6	METTL16	OSGIN2	NA	MANSC1	CCDC14	ZBTB39
ZNFX1	STX3	PER1	ALG13	PCNP	TMEM71	SPTLC1	VPRBP	CEP192	PLCG1	PNO1	EBP	POLA1	EHBP1L1	TRGV7	CNTLN	RAB1A	SNX6	SAT1	TNRC18	GLUL	CACNA1I	TSTD2	STAG3L3	KIF22	KLHL12	WIPF1	PROSC	SIRPD	CSRNP1	NA	DHX58	ATP10D	CDK19	OR2W3	ANK3	BNIP2	LRBA	SFPQ	IPO9	STX3	PAWR	VPS13A	TRMT1L	TTC27	UBN1	ZNF251	NA	EXOSC2	SIDT1
PATL1	MXD1	NA	RFX7	CCNG1	USP4	COX15	ZNF546	SMEK1	WWP1	HNRNPA1P12	STK39	ZNF420	NA	SLA2	NA	NA	LYN	CHMP1B	CHFR	PLEKHM1	AP3M2	NA	DDX39B	NA	PIK3CB	NIPBL	ETFA	TIMP2	FCAR	HS3ST3A1	DRAP1	RRNAD1	CASS4	TAL1	IGFBP3	TLR5	TRRAP	KIF9	PDXDC1	CEP63	NA	BRWD1	PHF23	NA	MAP2K4	PNISR	NA	HNRNPH1	TP53I13
SAMD9	PTEN	TWF1P1	USP12	HNRNPR	STK40	CPSF2	ZNF569	BPTF	TMEM30B	CAMSAP1	MCM3	2014-03-09	TLE4	PTPN4	JAG1	NUDT16	PICALM	DDIT3	UGGT1	LAMP2	GPA33	MIER3	NA	RASGRP1	HIGD1A	SFN	PSMD10	SEMA4A	CHMP2B	CASP8AP2	PHF11	CLCN6	SP3	FAM210B	INPP4B	NA	ZNF76	SNIP1	DUS3L	NCOA4	CD40	ZNF570	C1GALT1C1	MYBBP1A	DENND3	MED17	NA	NA	MTMR2
ZCCHC2	CFLAR	NA	ZNF280D	CCDC25	H3F3AP1	TXNL1	C10orf95	RSF1	SNPH	NUS1P1	INTS7	RDH14	SSFA2	SAMD3	TMED5	TUBGCP3	ELOVL5	RBKS	DAZAP2	CDK19	FBXL8	DDX51	ARGLU1	CCDC136	PGK1	FAM65B	SCFD1	TMEM165	PFKFB3	GALNT12	OAS3	SOGA1	SEC14L1	ABCC13	PHF19	ZFP106	FKTN	ZNF326	LTV1	MAP2K4	BLNK	GOLGA4	RER1	BCS1L	XKR8	NA	DHRS13	TSSK4	ZWILCH
PRKD2	PTENP1	WBP11	PHF7	FTO	LAMP2	ACTR10	NA	SMC4	DOCK9	HNRNPA1P8	CCDC92	ZNF84	SH3KBP1	F2R	SLC2A9	SLC31A2	ACAP2	RELT	FOXO3B	TREM1	DBH-AS1	MTR	STAG3L1	RIC8B	SERPINB1	HERC3	TM9SF3	PPP1CB	FAM91A1	SLC35E2B	IFI44	SNX8	CD46	PLVAP	MDFIC	FOXN2	EXOG	HSPA9	DHX37	USP4	CSNK1G3	OSBPL3	ACOT13	C19orf48	SLC45A4	RBM48	TMLHE-AS1	ZNF548	PIGH
ARID4B	ZCCHC6	DDX5	ZXDA	URI1	H3F3AP6	ACTG1	NAT10	ANKRA2	NA	SRSF3	CTBP1	GCFC2	SLC22A15	TBX21	MAPK7	PLD1	OSBPL11	NA	RBMS1	ZBTB34	NA	CEP290	PHBP9	TNIK	SIGLEC9	VCPIP1	TSPAN31	SERPINA1	PLAUR	CDC42SE2	NA	USP6NL	OGFRL1	OSBP2	GPRIN3	CR1L	CASD1	DNAJC2	SSBP1	KIAA0232	POU2AF1	SLFN12L	YIPF4	NOP58	PPP4R1	NA	CBS	RUFY2	RAB11FIP3
NCOA2	CSF2RB	PTS	PIGL	SPIN1	NA	LIMS1	RLTPR	USP34	NA	REPS1	KIFAP3	TEX10	ATG3	RTN4R	EIF4H	RAD23B	TMEM55A	NA	TMX4	NCOA1	HAPLN3	ZNF192	SRSF11	KIF21A	GSR	TMEM154	SRP9	RTN4	CCR1	ITK	MX2	WDR11	VNN3	NA	TNFRSF4	ADAM17	TNRC6A	SNORD10	VPS52	CSF2RB	CELSR1	CNOT6L	MYL12A	RRP15	STK40	CXorf57	NA	EPM2AIP1	AP4B1
TRANK1	BAZ2B	ARL4A	TSC1	EPRS	VMP1	PSMD10	IARS	NA	ZBTB46	ATMIN	SMC2	SMARCAD1	RNASEK	PIP4K2A	MAFB	NA	RAB11FIP1	NAV3	SYNJ1	PELI2	TCEA3	ANKRD13C	NA	PLCD1	PDCD10	KIAA0825	RAB28	TMEM33	NA	TMEM106B	SMTNL1	DRAM2	ZCCHC6	UBXN6	AP3M2	AP3B1	KIAA0947	NA	LAS1L	DYNC1LI1	LAMC1	CC2D1B	CPT2	C10orf2	UBR2	ZNF37BP	NA	ZNF121	THUMPD2
MX2	RNF24	SON	SRSF6	COX11	TFE3	AP3S2	NUP160	ZNF791	RIC8B	SBDS	ARHGEF19	ZNF302	GNB1	PCNA	SLC16A6	TMCO3	RNF13	CXCL1	AKIRIN1	NA	WNT7A	RALGAPA1	DHX36	NA	VNN1	STAG2	KIAA0196	PYGL	SSFA2	ACADSB	IFIH1	HLA-DPB1	DENND5A	HAGH	MFHAS1	NA	ZNHIT6	DNAJC21	STK25	NA	PAX5	ZNF571	C14orf129	ZNF76	F11R	SFSWAP	CNN2	UTP15	FAM98A
DTX3L	USP32	HSPA13	ZMYM6	FBXL17	ARAP3	CPNE3	EXOSC8	NA	PRKCQ	RBM15B	FANCG	NPM1P5	CALCOCO2	FOXD2-AS1	NA	RNF144B	NRD1	GPX8	E2F3	NHSL2	GPRC5B	PAQR3	MTX3	NA	TMBIM1	AHCTF1	DNAJC7	FGR	CMIP	LRIG1	NUB1	TSPAN3	TMCC1	UBB	CD6	LRRFIP2	NPIP	TIMM17A	WDR90	UBR2	AHNAK2	CTBP1-AS1	FAM200B	VPRBP	VMP1	EPC1	ITGB4	NA	RANGRF
TDRD7	GK-AS1	NR4A2	EPM2AIP1	PDCD2	DYNC1LI1	NDUFS2	ZNF202	CDK13	TMC8	PDHX	FANCC	FBXO21	FAM120A	RAB27B	WDR45L	ZDHHC3	CUL3	PURB	NA	PREX1	INPP4B	SRSF11	PNISR	LAT	RRAGA	CREBBP	NA	PGM2	NA	DYRK2	HERC5	MCM5	H3F3C	KRT1	FOXP3	TUBGCP3	RALGAPA1P	MAPK1IP1L	EXOSC10	MNDA	DMXL1	ANKRD36	COPB2	PRPS1	ST6GALNAC2	ERO1LB	ZNF2	NRIP2	RAD1
PHF3	FAM65B	THUMPD1	PNN	METAP1	NA	EIF2S2P4	ZNF382	LCOR	PLEKHG4	NUS1	RAB27B	IARS	TOP3A	ABCB1	HTR7P1	BST1	FBXL5	EIF4A3	MSNP1	SPAG9	FHIT	POM121	CCDC59	CHD3	LILRA6	IFRD1	LACTB2	PLIN3	GORASP1	ZNF507	OAS2	SWAP70	TREM1	MFSD2B	RASGRP1	BAIAP2L1	LRRC14	CCRN4L	SNRPA1	NA	WDFY4	ARL4C	CAPZA1	ATF7IP2	WIPF2	CCL28	NA	PIGL	RPUSD4
NA	NRD1	KAT7	ICK	ACADSB	RRAGD	CCBL2	ZNF544	ZNF699	MAP3K12	C11orf58	GLMN	UBIAD1	RIT1	RASAL3	NA	SIRPD	LRRK2	HIST2H2AC	SLK	WIPF2	NOS3	DHX36	SEPT7P2	WNT1	NA	PAN3	NDUFB5	FAR1	NA	RSBN1	NAPA	DMXL1	NHSL2	TMCC2	TRAV26-1	RAD23B	NA	ANKRD42	UBE2G2	SEC14L1	MS4A1	ANKRD36B	C6orf211	TRMT11	FOXO4	MAP9	NA	NOM1	SLC25A38
NA	ST8SIA4	MIR590	DMTF1	PIGK	PAK2	YWHAH	ACBD4	INO80D	NAP1L3	PDSS2	C11orf84	ELP2	PELI2	RARRES3	LDLR	RHOA	MAU2	TMPPE	ASAP1	IL13RA1	CD28	EXOG	SNRPA1	TNRC6C	PLIN3	APPL2	RBBP4	PGK1	FGD4	AMMECR1	DDX58	HLA-DMA	GOLGA2	CA1	KALRN	DACH1	RFX7	ARMC5	ATG14	TMEM55A	IGHJ4	STARD9	UGP2	TTC3	NA	NA	BASP1	WDR83	ATR
TNFAIP6	AP5B1	NA	MTPAP	DIMT1	MAP2K4	TCAIM	SPTBN1	RALGAPB	KLHL3	UBQLN1	CENPO	MAGOHB	ZFAND3	PLEKHF1	CDV3	GNS	SNX27	GPX3	TAOK3	OGFRL1	HKDC1	DDX55	RPL23AP64	DLG3	ZDHHC3	N4BP1	YWHAG	FLII	NA	CDC14A	DDX60L	NA	DYNC1LI1	ANK1	CACNA1I	KLHL2P1	FAM120C	ARL4A	ZNF783	PBX2P1	FARP2	SLC41A1	PPP1R21	TARSL2	RGL2	TAF1D	RGS14	CAPRIN2	RAB2B
NTNG2	ZNF267	TWF1	SNRPA1	RBBP9	IL6R	VBP1	ARL14EP	PRRC2C	AMIGO1	HNRNPA1L2	LSS	NEIL2	NA	GPR68	PPIF	MTF1	SUDS3	MID1IP1	UHRF1BP1L	IFRD1	SLC22A23	SSBP1	OTUD3	ANKRD13B	GOLPH3	MSL1	CAPRIN1	WIPI1	PLAGL1	ODF2L	BATF2	EPB41L2	RAF1	XK	GRPEL2	AMPD3	NA	CCNL1	PCED1A	OSGIN2	ZDHHC23	PTPN4	FADD	DHX37	AOC3	RGPD5	PPP1R3B	TP73-AS1	GNPDA2
DAPP1	TET2	TRA2B	KDM2B	ENOPH1	RAB11FIP1	PGAM1	KPNA5	MMS22L	LMTK3	NMD3	GMNN	KPNA5	KIF13A	NPC1	BTBD19	SPTLC1	UBXN2B	ICAM1	MON1B	NR6A1	TBC1D4	SHPRH	NA	BCR	TLR2	JMJD1C	EFNB1	LAMP1	RAB1A	CNOT6L	EXOC3L1	C11orf24	SOD2	GUK1	CD2	MAML3	MPRIP	NA	TTC31	CPPED1	AFF3	DDHD1	CTDP1	WDR59	MNDA	DPY19L2P2	ZER1	PAN2	PRPF4B
SETX	TLR6	ZNF460	DHX15	BMI1	NA	PSMC1P1	ZNF91	MED23	APBB1	COX19	KLHDC4	NA	LASP1	TRGC2	ZEB2-AS1	JKAMP	P2RY13	DNAJB9	NA	CPQ	ANK3	LRIG2	NAF1	NA	NA	TRAPPC8	GNPAT	CSF2RA	YTHDF3	SOS1	RSAD2	LAMC1	RPGR	BAG1	MB21D2	AGFG1	SLC38A1	SRSF6	PIDD	B2M	CIITA	ATM	STK38	PTCD3	CPPED1	ZNF891	AATK	ZNF32-AS2	PMS2P1
NA	TBK1	TTLL5	ERVK13-1	MEAF6	PCBP1	YWHAB	GCN1L1	NA	CCDC64	PARP6	EZH2	MIPEP	AP5B1	PAFAH2	C12orf5	DSE	RAB21	FOXO3B	LRRFIP1	SEC14L1	DBH	ZNF337	USP54	HELB	UBA3	CARD8	PNPO	TMCO3	NA	GPR150	DDX60	PRICKLE1	MSL1	HEMGN	ACE	ETS2	TTC3	EMD	FAM136A	PTENP1	ADAM28	CCDC88C	GRAMD1A	SRSF8	OSBPL2	UNK	RTN2	NA	TTC21B
ZC3HAV1	RAB33B	NA	PPIP5K1	NUDT21	PANX2	NA	SMYD5	ALG11	ADAMTSL5	HNRNPA1P4	CCDC28B	SRSF8	ADAMTSL4	C19orf12	CHN2	FCAR	MXD1	CSRNP1	HIPK3	RAF1	ST8SIA1	TMEM161B	NA	KLF12	ANKS1A	RICTOR	TXNL1	NA	TET3	HELB	SPATS2L	KMO	NA	EPB42	ZNF365	SLC8A1	KIAA1328	YPEL5	TRMT44	KIAA0247	AKAP2	TRBJ2-7	SPOP	ZNF202	GPR77	ASXL1	THOC5	DCAF16	NUP155
TRAFD1	N4BP1	ING3	SLC25A36	FAF1	CHMP3	DNAJA2	TEX10	SMG1	ATP8B2	TMEM242	FEN1	ZNF202	PTPLAD2	SBK1	NA	AP3S1	RASSF2	SLC12A4	NA	USP32	NA	EEF2K	USP16	ETNK2	NA	TAF7	PRDX1	CRISPLD2	NOTCH2	BCL11B	ZBP1	CCDC50	KIAA1257	C17orf109	AQP3	EPS15	DNAJC24	MTHFD2L	HNRNPA1	ZNF267	PTPRK	CNNM3	MPP1	WDR85	CXCR2	RGPD6	NA	STAG3L3	NDUFV1
NBN	CARD8	NA	HPS4	PRKCI	MARK2	MKKS	ZNHIT6	ZNF611	CACNA1H	EIF2A	KIFC1	RAD17	ZDHHC5	CHST12	FADS1	SPPL2A	STX3	FTH1	CLIP1	RCOR1	DGKA	ASCC3	FAM73A	MLLT6	ARPC5	NA	NDUFA8	CTDP1	AP3B1	NIPSNAP1	SERPING1	DEXI	TMCC3	IFIT1B	TRAT1	ASPH	BDP1	MAPK8IP1	PARP6	ZDHHC18	SYNPO	TRBJ2-6	RNF20	DCUN1D4	TMCC3	DDX20	NA	POM121	RRP9
SAMD9L	ABI1	OTUD4	YLPM1	DLAT	ABHD4	ACVR1B	NA	SASS6	FLT3LG	EIF4BP6	RAB7L1	ELK4	ACTN4	PTPN7	TMED7	RAB31	ABI1	COQ10B	RELL1	RNF19B	TRAV26-1	UTP15	RNASEH1	PLCG1	NA	RB1CC1	UBE2V2	ZDHHC3	HK2	ANK3	TRIM22	BCL11A	ERF	DPM2	KDELC2	FGD4	PPP3CC	DNAJB11	PTGES2	NEK7	COL19A1	AUTS2	SNX20	DPH2	CASS4	RASGRP2	SLC25A44	GUSBP2	ZNF275
DDX58	SHOC2	FAM179B	SRSF10	ATPAF1	PILRA	RNF2	ZNF420	2014-03-06	NA	EIF4BP7	NABP2	POLR2M	FMNL1	GFI1	ARSB	SRF	STXBP3	TRIB1	HRH2	AKIRIN1	NA	SUPT7L	GLUD1P3	NA	ASH2L	ZDHHC17	EFTUD2	NBEAL2	KDM1B	PCMTD2	EPSTI1	CLIC4	MPPE1	HBQ1	NMT2	MTPN	ATAD2	RGCC	TSNARE1	HSD17B11	BEND4	KLHL11	PIK3CB	KPNA5	RPGR	IFT80	MAEA	ZNF37A	POLR3A
BAZ2A	STAG2	WDPCP	FNBP4	ZNF25	ZBTB34	FBXO9	METTL3	SENP7	GCNT4	NUDT4	MTA2	ZNF248	CACUL1	SLAMF7	CTNNB1	ZFP106	TRIM25	PRPF18	PLCB2	FRY	LRIG1	ATAD2	NA	ZFYVE9	PCYT1A	SERINC1	COPZ1	LILRA6	NBPF10	SYNGAP1	AGRN	GNA12	NEDD9	GYPC	GOLGA7B	NA	ZNF510	NA	NCL	LYN	ACBD3	ZBTB1	CPSF2	GCFC2	CTBS	TSPYL1	RPS6KA1	AFG3L1P	C5orf42
MORC3	RNASEL	NA	TRA2B	LMAN1	F11R	PPP1CB	C10orf2	CBLL1	GALNT12	PCNP	RECQL4	ALDH18A1	CLEC7A	KLRB1	ATP6AP2	LILRB2	ARHGAP27	NHS	FOXO3	AMPD2	NA	RBAK	LENG8	FAM176C	ALAS1	ZNF552	TFCP2	ARL3	MCL1	KBTBD4	KIAA0319L	GGA2	NA	TSPAN5	CCND2	LYPLA1	DCAF17	CENPN	TMEM18	PAK1	UGT8	CNOT6LP1	DHX16	TRMT61B	CSNK1G2	KIAA0355	SELPLG	RABL2A	NKAPP1
BLZF1	RALB	NR1D2	DDX47	LINC00657	PAK1	XRCC4	SPDYE3	NA	CCDC66	PMPCB	CD38	PEX3	SH3BP2	PRR5L	LRRC59	ASAH1	TOX4	MAP1LC3B	SCYL2	UBR2	HLF	OTUD3	NA	LIME1	CPSF2	BOD1L1	DYNC1I2	VAPA	BMP2K	WDR76	PARP12	OPN3	PIAS1	TSTA3	TMEM116	NA	ZNF37A	NA	DIS3L	CACUL1	SLC9A7	ZNF853	ARPC5	PHF10	USP4	ITPR3	NA	NICN1	HERC2P9
RERE	EGLN1	SRSF6	NA	MAN1A2	ANP32A	ERLIN1	TYSND1	TNKS	LINC00649	MBTPS1	UBFD1	THOC1	ARHGAP27	NA	HEXB	SLC36A1	RALB	FTH1P4	FAM45B	SRGN	CCDC104	RPUSD4	NA	HAR1A	TMCO3	ELOVL5	YWHAE	PRKCD	ZMIZ1	NIPAL3	IFI16	KBTBD8	AOC2	HBM	LINC00426	ACSL4	ANKMY1	NA	DCTD	RNF13	KLHL14	OTUD7B	MYL12B	LRRC14	TMEM71	SLC38A1	GPR97	CREBZF	ANKRD52
NT5C3	FYB	RNASEH1	NBPF11	PRIM1	SNAP23	PGAM4	NSUN5P2	AFF4	PCED1B-AS1	HNRNPA1	ZFPM1	EXOSC8	UBE2D3	PYHIN1	KLF10	LACTB	MNDA	TREM1	TNRC18P3	PNRC1	TRBV6-6	NA	RABGGTB	BMPR1A	CPNE3	UIMC1	PPP2CB	ANPEP	FEM1C	RAB15	USP18	C22orf13	MAP4K4	TESC	GIPC1	PGGT1B	TMTC3	TRA2B	ATN1	PBX2	CCDC50	TATDN2P2	MKL1	PDE6B	HAL	LEMD3	C17orf103	ZNF621	COQ10A
NUB1	RNF13	NUDT15	PANK3	LMNB2	STK38L	GDI2	KIAA1147	NA	SPOCK2	HNRPDL	TATDN2	NOP56	PAK1	NA	DUSP6	ACPP	ACTR3	MCL1	SEL1L	FBRS	THEM4	TUBGCP5	SIVA1	THRA	MPP1	MME	SLC35A1	PNPLA1	C1orf222	TNRC6C	TREX1	DNMBP	GLUL	MYL4	CD5	PXK	FAM208B	CCDC59	HNRPDL	BTNL8	PARM1	OSBPL7	CDC26	RBMX	DHX34	PRPF39	CHRNA10	EXOG	NA
TRIM38	DENND3	NA	PARP6	COX10	LASP1	PGK1	MTR	ATRX	CAMK4	SETD1A	CROT	BMI1	MIDN	RHOF	DAPK1	H2AFY	CRK	OGFRL1	SLMAP	ERF	ST6GALNAC1	PCSK7	NA	JMY	CAPZB	PCMTD1	EIF2S2	TLR2	RLIM	SLAIN1	IFIT3	MYO1E	KIAA0232	PSMF1	NA	NA	KPNA5	CLK1	PRDM15	ST8SIA4	BCL11A	MLLT6	SLC40A1	TUBGCP6	CASC3	ZNF273	ACOX1	GUSBP9	TTC31
RBCK1	2014-03-07	SRRM1	USP37	PSMD14	MPPE1	EIF2S2	C5orf28	CHD2	TRBV23-1	HAUS2	FBXO5	C6orf70	GNAI2	ATP1A3	NA	ARNT	RNASEL	PPP1R15A	NPTN	NA	AQP3	SEPT7P2	RNPC3	DOCK9	ANO10	CD46	MRPL18	LPCAT3	PLXDC2	RBL1	USP41	CYBASC3	CASC3	SHARPIN	TRAV16	PGM2	UTP20	NECAP1	SMPD4	CHMP3	NA	CARD11	SSU72	ZNF639	RASSF3	NA	APBB1IP	ZNF738	CCDC14
IFIT2	NAMPT	TAF2	TP73-AS1	RECK	FAM212B	CLTC	EIF2B5	ZNF417	TESPA1	HBS1L	SSX2IP	NVL	RAB35	A2MP1	IQSEC2	ADAM10	RFWD2	NA	RAB5B	MEGF9	ZNF815P	DNAJC24	DDX47	SUPT3H	NA	PKN2	AAMP	UBTD1	TLX2	FAM190B	RBCK1	AMFR	CREBBP	NPRL3	NA	SPPL2A	ALKBH8	CCNH	KIAA1191	BEST1	GNG7	DMPK	MED11	ZZZ3	RBM23	SNHG12	S1PR4	ZNF37BP	NEK1
EIF2AK2	NT5C2	EIF5	SHPRH	KLHDC5	ITM2B	COPA	QTRT1	NA	ENO2	ZC3H15	CCDC102A	ZNF644	GLYR1	ACOT7	C3orf58	TPM3	PRKAR1A	GLUL	ZNF281	NUFIP2	ZNF890P	NR2C1	VMAC	SLC2A4RG	PCMT1	ARID4B	SLC39A9	CDC42	QKI	KCNA3	IL1RN	ICOSLG	USP4	FKBP8	GREM2	DPY19L3	TUBGCP6	GFM1	LRIG2	PIGX	CXCR5	DENND4C	FGFR1OP2	MRPL9	ZNF646	SNHG3	ASB8	ALG10	NSMCE4A
SCAF11	FNDC3B	ZNF800	MEGF8	ARL2BP	ZNF143	VAMP7	TSEN2	FAM214A	NIPAL3	EIF4BP3	UHRF1	REXO4	IQCE	KLRD1	GDAP2	ITGB2	GPBP1L1	HIST2H2BF	KIAA0913	DENND5A	TESPA1	NA	AEBP2	S1PR1	KLHL2	NEDD9	DDB1	CAP1	GDAP2	TC2N	ANKFY1	FOXP4	UBR2	RUNDC3A	NAP1L2	XRN2	BAZ1B	CCDC43	MAPKAPK5	RNF19B	NA	NA	SH3BP5L	NA	RNF24	ANKRD49	KBTBD7	SRSF11	NA
TRIM56	PIAS1	SRSF3	ZBTB41	KIAA1430	CDK19	XRN2	LIG1	NA	SLC2A4RG	ENTPD6	RNF8	GPX7	LCP1	TRGV8	ATF3	ANO10	TBK1	HIST1H3D	KIF13A	ITM2B	LINC00402	NA	KIAA1984	CLIC5	ACTB	KAT6A	TMCO1	ZYX	HORMAD1	LOXL1-AS1	IFIT5	TCF4	BRWD3	GSPT1	CCDC65	TMEM165	PKD1	THAP9-AS1	TSR1	GPR77	IGKJ4	MAGEE1	SLA	KRI1	ERF	CREBZF	SUV420H1	ARGLU1	DOPEY1
NA	WIPF1	RAD54L2	SMC5	SMYD2	NA	DRAM1	NA	RPL32P3	CD28	XPOT	PPIL2	TDP1	FAM49A	DENND2D	PHLDA2	FGR	ENTPD1	HIST2H2AB	TACC1	VMP1	TRAV8-3	SNRPA1	NA	FYCO1	NA	RAD21	NA	DIRC2	ETV6	DUSP16	PARP9	PHF16	UIMC1	TMEM86B	DPP4	NA	ANKRD26	MRPS22	NSMCE4A	RBM23	MEF2C	ATP8A1	CNOT8	EXOSC8	CSF2RB	SNORA24	DNAJC3-AS1	CCAR1	GPR89A
ISG20	ST3GAL2	TRAF6	INO80	ZMAT3	ZNF746	ATP5F1	GCFC2	ZBTB37	TPM2	NA	KIAA1967	INTS2	CUEDC1	C9orf142	PHLDA1	CKAP4	PLXNC1	ZMIZ1	TIRAP	ZFAND3	NA	UBA5	FOXK1	NA	LPCAT3	ZCCHC6	TMX1	GNG5	NA	SLC35E2	C5orf56	CCDC106	TET2	C9orf78	IL32	FAM151B	CHIC1	STRAP	GUF1	RAB21	L1CAM	ARHGEF9	HSPA1L	C12orf29	SLC6A6	OFD1	ABTB1	RBM19	CHTF18
CD274	GBP2	SOCS7	RAD54L2	API5	TAF12	SLC35A1	SRSF8	STIM2	CDC25B	CWC27	CEP250	TRUB1	TNFAIP2	GZMH	KLF7-IT1	TMEM165	PAK1	TP53INP2	NA	DYNC1LI1	NA	NPIPP1	NA	BRD1	ACTR10	EXOC8	SNX4	FAM200B	TSC22D2	NPAT	LAMP3	MTSS1	CPPED1	CDC34	IL7R	NA	FNBP4	SMARCA5	TNPO2	AKIRIN1	SMC6	ZBTB44	TBL1XR1	NPIP	RALBP1	EIF4A2	NCF4	C5orf24	CDC16
ARID4A	WDFY3	PYROXD1	UHRF2	ZFP1	IL13RA1	SEC23B	ZNF525	RAB3GAP2	NA	TRAF3IP1	TRPV2	DZIP3	NCF2	NCR3	TTYH3	PRKACA	GTF2I	RNF39	EIF2C2	RAP1A	FHL1	FAM133B	RAB11FIP2	MAP3K12	GBE1	MAP2K4	C5orf15	TRIM8	NA	KLF12	SAMD9L	KHDRBS2	NA	NA	NA	UBA3	NPIPP1	NXT1	R3HDM1	DOCK5	STEAP1B	RUNX3	ARHGDIB	TNPO2	CARD8	BCL2L12	STAT5B	KIAA1147	MDC1
MAP3K5	MAU2	CLK1	LRIG2	TMX3	H3F3BP1	ACN9	FAM159A	DDX17	TRABD2A	MAN1A2	ARPC5L	ZNF510	PTPRE	HENMT1	HBEGF	METTL9	RBM23	NA	FURIN	MDM2	TJP3	C5orf24	NA	CACNA1C-AS2	NA	TLK2	ARMC10P1	NA	ATP11A	NA	XAF1	CD19	KIAA0556	KEL	LCK	PDGFC	MKL2	DNTTIP2	C8orf33	UBE2D3	UVRAG	AHDC1	NA	ZNF525	FAM212B	KIAA1147	SORL1	NA	HMG20A
IFIT3	NAMPTL	ADNP2	PHLPP2	KTN1	IKBIP	CLIC2	NEIL2	ZMYM5	MGAT4A	NA	BAHD1	NUCKS1	NA	TSC22D1	ZEB2	ATP11A	PCMTD1	JHDM1D	NCOA6	REPS2	SLC22A17	WRN	SBDSP1	MTFP1	NA	MAPK13	NUP62	DNAJC5	NEAT1	SYNJ2	IFIT2	FARP2	SLC6A6	PDZK1IP1	TNFRSF25	ATP6V1C1	BMI1	GTPBP4	RPP30	H3F3AP6	SIPA1L3	CACNA2D2	SRP54	URB2	PANX2	COQ10A	NA	ZNF451	WRN
APOL2	RAB5A	NA	SPICE1	METTL10	RAF1	UBTD2	MSANTD2	ZNF829	SYNGAP1	ACBD6	MOGS	TMEM14A	SIGLEC14	NA	SGK3	NA	STK38L	VNN3	SNX13	PBX2P1	NFRKB	PKD1P1	ZNF192	ITK	RTN4	RNF24	SLC30A5	IMPDH1	DDIT3	NEDD1	PARP10	TAGLN	WIPF2	TPGS2	BCL11B	PIK3AP1	PRRC2B	DHX15	TMEM198B	UBE2W	TMED8	MAPKBP1	MCMBP	ETAA1	LRRK2	TSPYL2	C19orf35	POLG2	PRDM11
HSH2D	MNDA	NA	PRDM15	UBP1	RPGR	NA	PGM3	WDR48	GOLGA7B	POLR2D	GZMA	PPP3CC	PLCB2	MATK	TICAM1	ITGAM	CUL4B	C15orf37	ABR	SSH2	NEFL	USP16	USP37	NEO1	MAPK14	CASC3	CMAS	PSTPIP1	ADPGK	ZNF862	TRAFD1	ZNF318	FOXO3B	RGS6	TRIM35	PAPSS1	ELK4	PHACTR4	TYW1	NA	IGHJ5	ANKRD36C	CNN2	TAMM41	NA	MSTO1	FLOT2	NA	TSTD2
TAP2	SPATA1	SLC25A36	ALG10B	SDHA	BEST1	SUMO1	WDR27	BRPF3	RASA3	SEC63	PRF1	VPRBP	STAU1	SYTL2	PTX3	NA	ARHGAP26	TACC1	UBE4A	TMCC3	CD5	PKD1	EPM2AIP1	TNFRSF25	NA	ELF2	RCAN1	LCP1	VTI1A	SIKE1	NA	CXXC5	CSNK1G2	POLL	CRBN	F5	SPATA5	ZNF460	ERCC3	HNRNPH2	FCRL1	ARIH2	C14orf119	RDH14	HECW2	CIRBP	RAC2	DDX51	NCL
BAZ1A	MIER1	JOSD1	OTUD4	RBM45	PSME3	MYL12A	MSTO1	PTAR1	KIF2A	DDX18	TCF19	CASD1	CASP1	HOPX	SETD9	FLII	CSF2RB	NA	MEGF9	XKR8	FAM201A	SETD6	DMTF1	LTBP3	ADAM10	NCOA2	HCCS	ATP6AP1	DMXL2	CRBN	ETV7	BLNK	NCOA1	LYL1	WDR86-AS1	RBMS1P1	CCDC14	USP16	POLR3H	STAT3	ILDR1	B3GALTL	RNF10	NSMCE4A	WIPF1	ARGLU1	RNF167	CROCCP3	UBR1
TNFSF13B	USP15	ZC3H15	CCDC59	TMEM106B	XKR8	SLC25A40	THOC1	ANKRD17	NA	TTBK2	CD7	UPF3A	MLKL	ADA	MIR221	NA	MARK2	H3F3C	CHUK	H3F3AP6	GRPEL2	PKD1P6	ALG9	CAMK2N1	NA	SPAG9	NSDHL	IMPA2	HK2P1	TIGD1	TNFSF13B	CRB2	PANX2	EIF2AK1	TRBV20-1	NA	NUP205	UHRF1BP1	PMPCA	STK38L	NA	SPATA5	RRAGA	NA	PREX1	DOM3Z	RFX2	ZXDB	WBSCR22
RPAP3	FAM8A1	EMD	ZNF548	PFKP	H3F3AP4	FGFR1OP2	USP51	RBM25	RASGRF2	SNRPD1	YARS	FBXW4	FAM214B	PDZD4	RUSC2	SFXN5	UBE2W	HIST2H2BB	HIPK1	NINJ1	KANK1	ATG14	C5orf45	ADAM22	FAR1	EGLN1	PSMD2	MKNK1	CWC25	FAM84B	ZCCHC2	BEND4	HECW2	NA	CDC14A	DIRC2	ETAA1	SNORA48	DPH1	CXCR2	DOPEY2	KRR1	NIT1	ZNF510	IGF2R	RBPMS	PGS1	NA	WDR60
SRBD1	NUMB	SFPQ	LRCH1	RECQL	CHST15	SDHD	TAMM41	ZNF431	NA	TIMM23B	CHPF	YARS2	VDR	DLG3	LDLRAD3	NA	RYBP	FBRS	YTHDF3	KIAA0556	EPHX2	GPATCH2	AHSA2	TMEM116	SLC36A1	LRMP	DERA	ACTB	LACTB	SLC4A5	2014-09-04	SIPA1L3	GAB2	SHISA4	TDRKH	NA	FAM115A	EIF1	MRPL45P2	ABHD3	ITPR1	PTCH1	CAPZB	KLC2	2014-03-07	SBDSP1	NA	WRN	N4BP2L1
ELF1	RNF149	SMC5	NAA25	PEX19	NDEL1	ARHGEF6	METAP1D	ZNF273	FAM84B	SLC30A9	MVK	ZNF525	PILRA	HOXB4	MAFG	ACTR2	DENND3	NA	RIT1	ZFYVE16	TRIM46	KIAA0947	ZNF121	NA	ARL11	RAF1	UGDH	TBXAS1	PTPLAD2	ITPKB	PARP14	RHBDD1	ZFYVE16	GPR146	SPTAN1	PHKA2	RAD51D	ATP2A2	RPUSD4	ZFYVE16	CD22	NA	PPP1R3D	NA	REM2	RGPD8	CNOT3	STAG3L1	ABHD15
PKN2	LYN	UHRF1BP1	NA	TMEM209	C5AR1	GSR	PRPF40B	C2CD3	EVL	SMC5	MCM2	CBX5	RNF19B	KANSL3	EMP1	OAT	KCMF1	HIST1H2BF	PSME3	KIF13A	TRAV16	NA	EXOSC2	PCNXL2	NA	KDM5B	PFDN6	ARPC5	NA	INPP4B	TNK2	PNOC	NA	AQP10	IGSF9B	NA	VPS13A	SLC25A3	ACP1	HCAR2	PNOC	NA	RGS18	MAK16	NHSL2	KIAA1328	PADI2	ATAT1	WDR36
TRIM25	NA	SUCO	COX20	DPY19L4	WWP2	METTL9	NUP205	SETD2	MLLT3	UPRT	ORC1	TAMM41	GAB2	NPRL2	FXYD6	SIRPA	SELL	RSPH3	ZNF384	TMEM167B	PPP1R3F	PITRM1	NA	CCDC85C	NA	CEP63	FH	RNF144B	ERP44	ZNF101	RNF213	RHOBTB2	EPS15L1	PIGC	PTPN13	BCL2L11	NA	DNM1L	CSPP1	H3F3A	ABCB4	NA	ACTR10	ANKS3	LRRC4	NA	SLC25A37	NA	CENPO
HIVEP1	MSL1	FASTKD5	RNASEH1	PCGF6	FCHO2	SRP9	FBXO21	ZNF136	TRIM46	NR1D2	CHST12	RCN2	ARHGAP26	RGS9	MITF	GSR	ST8SIA4	NA	ZNF516	MYO9B	NA	NA	ZNF32-AS2	AAK1	ACTBP2	ERBB2IP	SLC44A1	RHOA	MTMR6	DPP4	APOL1	MS4A1	HIST2H2BC	UBA52	CLIC5	SLC25A40	NA	TWISTNB	RBM17	RAP1A	FCRL2	PLA2G6	NA	MOCS2	REPS2	MATN1-AS1	NFE2	NA	URB2
IFIH1	ACAP2	FAM188A	FAM179B	EIF4BP3	ULK1	NA	TTC27	PNISR	LINS	SUCLG2	UAP1	CSTF3	ABHD16A	CLDND2	ZNF697	PGM2	PPP1R18	MAP1LC3B2	FAM101B	NA	TRAV23DV6	LANCL1	CREBZF	NA	RAB10	NUP98	CCT6A	CAMTA2	POU5F1P3	ITGA6	HES4	ITPR1	XKR8	C14orf45	LTBP4	MCTP1	ZBTB40	SPATA2	IMP4	PACSIN2	LARGE	PLEKHA1	NA	NA	MXD1	TP53BP1	ITGAX	HPS4	GPR89B
ZBP1	GMIP	CCNL1	GUF1	USP46	TMEM154	SRP9P1	UBIAD1	ZFX	ATG9B	TCP1	SBK1	FAM69A	PICALM	NA	CD33	PAPSS1	CHST15	HIST2H2AA3	MYO9B	SOD2	KIAA0284	BRD9	NA	ENO2	CARD6	UBN1	HDHD2	C1GALT1C1	BNIP2	ABCD2	GBP1	ADAM28	TNFRSF9	C5orf4	GPD1L	HGF	NUP210	SNORA55	KIFC2	LRRK2	TNFRSF13C	ABCB1	HAUS4	INPP5E	TMEM55A	GUSBP2	SAFB	PHF7	FPGS
CCDC147	DOCK5	RAB11FIP2	ZNF192	CPOX	CPSF7	MPLKIP	HPS4	RBM27	PBX4	UBP1	ILKAP	BAZ1B	CARD16	C1orf216	ANXA5	NPTN	ITM2B	NA	C17orf85	LYST	TRBV7-3	RRN3	NA	CALM1	NA	CXCR2	STIP1	HYAL2	EVI5	GLB1L3	GBP4	FGD2	CEP63	HBD	GPR150	OSBPL9	ZNF783	SLC19A2	DLG1	PTEN	FBXW11	RHEBL1	UBAP1	TEX10	PIAS1	RNF19A	DNAH17	NA	TEX10
TRIM6	STXBP3	KIF9	SEPT7P2	PDCD7	ARHGAP19	TMEM70	MKL2	MLL5	HAPLN3	SLC11A2	AMOT	CDKAL1	FAM45A	MYBL1	NA	GBE1	TOP1	HCG4P5	MAN2B2	HAL	MFHAS1	TADA1	SREK1	PBX4	SAMSN1	YTHDC1	OCIAD1	ETS2	RNF39	BMPR1A	C19orf66	PTK2	FRY	HBB	FBLN7	NA	RAD18	HSPA13	NOM1	SCARF1	LAMA5	ST6GALNAC6	LPCAT3	CA11	TMCC1	PRPF3	GDPD3	ZSCAN12	SLC39A10
NMI	ZFYVE16	SNORA45	ZNF678	CWC27	HSD17B11	PPP3CB	MTO1	KIAA1429	NA	RBMX	FAM108A4P	PHF6	TRPC4AP	NA	NA	MICU1	ZNF267	RHOQP2	FAM168A	HNRNPH2	NA	NAA30	ENTPD4	CNPY4	CD55	NEK7	2014-09-02	KIF1B	CTSS	NAP1L3	FANCA	EBF1	ARID4A	UBBP1	LRFN3	SAMSN1	PTCD3	WASL	MTPAP	PAIP2	C22orf13	C12orf75	NKAP	ZNF287	EPHB1	CENPV	CKLF	NUP155	NA
TNFSF10	TECPR2	NA	HDAC6	TMEM245	ERGIC1	GOLPH3	RBM26	ZNF430	CDR2	ZNF25	KDELC2	CDC16	TFE3	BAHD1	CCDC149	DRAM1	SBF2	TET3	LPGAT1	EIF2C4	SUSD4	ZC3H14	ALG10B	TIGIT	NA	PIAS1	XRCC6	G6PD	FAM120A	CCDC66	ABTB2	UVRAG	PHF20L1	FECH	CCDC85C	FIG4	INTS2	SBDS	GCFC1	ARFIP1	IGHJ3P	ZNF142	CAB39	NA	ARHGAP25	BBX	EHD1	TCERG1	CD81
IL1RN	ACSL1	RBBP6	LTV1	IPO5	H3F3A	COPB2	SFMBT1	HIST4H4	IGSF9B	ADNP2	EML2	GNPDA2	SCLT1	TIGIT	KIAA0754	GAS7	C6orf62	FOXO3	MAP7D1	PPP4R1	TRBV5-4	NA	ZFYVE20	SIGIRR	NA	GATAD2B	CHCHD4	TLN1	MCTP1	SVIP	IFI44L	FAM3C2	KIAA0247	KLC3	ACVR2A	CARD6	IARS	SPNS1	SLC35B4	C15orf29	KCNH8	GRM2	SLC25A37	PCED1A	C3orf62	SPICE1	NA	CEP290	CEP95
IFIT5	CTBS	CDKL3	NA	GNPNAT1	C3orf62	C6orf211	FRA10AC1	XRCC2	C14orf64	NONO	NDUFV1	WDR6	CHFR	TMEM181	CD68	FKBP1C	LAMP2	NA	TBC1D30	DEDD2	RCAN3	PTCD3	PRPF3	LCK	FKBP15	TGFBR2	SNX17	RAB31	NA	SLMO2	NTNG2	FAM3C	HIST2H2BB	TMEM40	FBXL16	FAR1	GCN1L1	TTLL5	NOLC1	TMEM43	PRKCE	TSEN54	APH1B	SNHG14	ST8SIA4	MSI2	NA	ZNF83	ARHGEF9
GBP5	VCPIP1	ALG11	ZNF577	IBTK	RBM23	SRP14	DZIP3	ESCO1	JMJD7-PLA2G4B	TAF3	RANGRF	NSMCE4A	SQSTM1	MSMO1	FCN1	KLHL8	RASSF3	GLULP4	UBL3	KIAA1257	TTC39C	NA	LINC00641	CCDC65	NA	CSF2RBP1	NA	RBPJ	VAMP3	GPRIN3	SAMD9	LAMA5	PSME3	SPOCD1	SKAP1	GALNT7	MTOR	PNO1	ARFGEF2	SPAST	CAPN3	PCNT	MSL3	PIDD	SOD2	PPIP5K1	RAB36	RNASEH1	CHIC1
KDM5A	EVI2B	ZNF655	ZXDB	PRPSAP1	UBE4B	RTN4	ZNF775	SNRNP48	SLC22A17	ZNF259	PCYT2	AES	BEST1	STAT4	TNFSF13	MAP3K3	TMEM154	HNRNPK	APAF1	TRPC4AP	CASP6	TBCCD1	PSTK	CDC25B	PGD	SOD2	C14orf142	DOK3	NR1H2	CTC1	DTX3L	NEK8	HIST2H2BD	PBX1	PCBP4	CDC42EP3	NA	ATXN1L	PIGO	SCLT1	KHDRBS2	MDC1	LARP4B	RCL1	EPS15L1	PLXNA3	MAST3	NA	ERCC3
NT5C2	PJA2	MED21	SLC7A5P1	NNT	HNRNPH2	SRP54	RCCD1	NA	NA	ORMDL1	FAIM	MAGED1	ARID3A	BFSP1	PSAP	CTSC	NADK	STK17B	KIAA0232	IGF2R	ACVR1C	TNRC6A	EPC1	NMT2	MKNK1	NA	MTCH2	LILRB2	CPEB2	SATB1	ACOT9	CD22	CEBPB	SMOX	SLC35G1	CPNE3	DLG1	YRDC	WBSCR22	ZBTB34	SYBU	PDP2	MRFAP1	RBM19	KIAA1257	EIF1AD	LBR	UHRF2	PPP3CC
JMJD1C	VPS8	COG3	MTOR	NADKD1	AKIRIN1	ABRACL	PPP1R3E	ERO1LB	MFGE8	CDK8	BOK	C17orf75	BNIP3L	CD7	GLTPD2	TKT	ALPK1	DAZAP2	GAPVD1	TMEM71	TNFRSF25	EPT1	REV1	SLC39A13	TM9SF2	SP3	DNAJC8	GALNS	GINM1	PCNXL2	PLSCR1	FAM126A	NA	C2orf88	ITK	CD55	HEMK1	HMGCS1	NA	NA	NA	NAPB	ATG13	FBXW4	PKN2	C17orf67	SRPK1	PRDM15	MIER3
NA	SLC9A8	DHX15	ZNF37A	ZNF146	NA	RAB10	WDR59	SMURF2	CCDC85C	ERC1	FAM108A5P	NARG2	KIAA0513	SYT11	NA	UBE2J1	STAU1	NA	TRPC4AP	TLE3	MDFIC	DIS3L2	DDX51	RASA3	PPP6C	WIPF2	WDR41	ACTBP2	NA	TMEM116	GALM	AFF3	SUMO1P1	NA	ETS1	KLHL12	ATR	BLOC1S6	CCAR1	H3F3AP4	SNX29P2	PDE4D	AGPAT1	C5orf28	BTN2A1	CLEC2D	F8A1	DDHD2	FAM120C
CIR1	ATF6	COPS2	ZBTB5	IPO7	CTBS	PSMC1	LZTS2	GPR75	KIF22	UBE3C	LLGL1	C10orf88	SLC43A2	NKG7	AKIRIN2	CHP1	STAG2	TNFRSF10B	RAB18	CHMP3	TRAV13-1	TMTC3	TTC14	SV2A	ACSL4	WWC3	NA	NDUFB3	RNASEK	ZFAND4	PNPT1	BANK1	NUFIP2	SIAH2	RIC8B	NA	NOM1	NA	BRD9	NBR1	STRBP	DCAF5	YIPF1	BRIX1	BEST1	GOLGA2P5	AQP9	LENG8-AS1	UPF3A
FFAR2	FAR2	MORF4L2	ATAD5	LARP1B	FAM49B	PPP6C	CENPV	DNAJB14	TBC1D4	RBMXP2	TSEN15	ETAA1	STK3	SSX2IP	C9orf47	CD55	BAZ1A	CWC25	TBC1D14	RAB11FIP1	MB21D2	DIS3L	SYNJ2BP	ULK3	UBE2H	ST8SIA4	PARK7	ATP6V0D1	SCO2	RBL2	ISG20	QRSL1	FAS	GFI1B	SLC2A4RG	TBC1D8	WRN	ALYREF	DUS1L	WIPF2	GANC	KLF12	SDHAF2	URB1	WAC	UBTF	NA	NA	MGA
ZNF350	UBR2	C10orf137	NA	PDCD5	MEGF9	TMEM165	PHF10	PTCD1	ABI2	SNRPF	NA	TYSND1	YTHDF3	ENPP5	GAS2L3	CCNY	VEZF1	MYO5A	SP3	RBM47	EDAR	DNAJC27	TBRG1	NAP1L3	RAB27A	C10orf118	LSM12	S100A11	NA	TRIM46	CHMP5	KLHL14	DOCK5	HBA2	TSHZ2	GNS	AARS2	DUSP10	WDR43	STK40	IGHJ6	NA	MFAP1	GPATCH4	MPPE1	NA	TNFRSF1A	SHPRH	C1QTNF3
NA	SSH2	PRKRIRP7	POMT2	PDHX	ABHD5	PRDX3	ETAA1	UBXN7	INPP4B	CYP20A1	DENND2D	HADH	FCGR2C	MRPL10	VIMP	SLC11A1	2014-03-07	ABCC6	TNRC18P2	RASSF3	NA	LENG8	RBM34	NAP1L2	SPPL2A	PAPOLG	EXOC4	CEBPD	PIK3AP1	CA5B	RTP4	IGHJ5	TMEM71	NA	TC2N	TMCO3	EPT1	IFFO2	RNMT	FNIP1	SNX22	TOX	TACC3	TDP1	DEDD2	SH2D3A	NA	ZNF75A	TCF19
SMTNL1	AQP9	MAPK8IP1	NA	PCID2	REPS2	UBE2L3	NA	MED17	SFI1	ILF3	FAM108A7P	ZFP62	FGL2	SOX13	IRGQ	CDC42	MTMR3	MED13L	ABHD5	DENND3	PMEL	ZNF37A	SFSWAP	MGAT4A	NA	RMND5A	HADHA	NA	KLHL18	NFRKB	FTSJD2	HLA-DOA	PLEKHM1P	ELOF1	KIF2A	NA	SLC9B2	C14orf80	PIGL	RFWD2	LIX1	FKBP11	JAK3	TH1L	ZNF267	SNHG14	NLRX1	ALG13	FANCC
NA	P2RY13	MCM9	ZNF451	ANGEL1	ERF	LYPLA1	RRP7B	ZNF160	TRAV8-3	KTN1	CRELD2	THOP1	EVI2A	FCRL6	S1PR3	NA	NRBF2	HCAR3	CHMP3	CD46	SESN3	RABL2B	NA	WNT10B	MYL12A	ZNF350	CHST14	CAPZA2	MIR22HG	MGAT4A	FRMD3	TXNDC5	HIST2H2BF	NT5M	WWP1	KCNE1	DIS3L2	UFM1	PKD1	MSL1	NA	KLHDC4	RGS14	DIS3L2	SRPK2	TUBGCP6	F8A2	NA	ZNF549
SELL	FAM53C	HUS1	L3MBTL1	DCTD	NBR1	GNS	GAPDHS	NA	PRKCA	HNRNPA0	C1orf216	KIAA1430	BIN2	SPN	NAPG	HDAC4	HSDL2	HIST2H2AA4	ITPRIP	LPGAT1	BCAS2P2	WDR60	CCT6P1	TSHZ1	CKAP4	PPP1R12A	ATL3	ARPC2	MNT	C14orf64	ACO1	IGHJ4	TMEM154	ACRBP	HAPLN3	MAPK14	ASCC3	SREK1	DIS3L2	TNFRSF10C	CD19	NA	DGCR2	PEBP1	CSF2RBP1	ZNF138	SLC12A9	DMAP1	EXOSC2
SIK3	C9orf66	DNAJC2	NA	WWP1	KIAA0232	TTLL12	KIAA1704	ATF7IP	ZCCHC14	ITGA4	ANXA6	MAP3K4	DOCK8	PHAX	NA	RAB10	FAM65B	CDKL5	SOS2	FAM212B	IL11RA	SRSF10	ZRANB2	PGRMC2	SEMA4A	APC	CCR2	SLCO3A1	ELF1	TMEM30B	USP25	CD72	MAP2K4	BPGM	PRKCQ	ATP11A	GLS2	LINC00610	ANKRD13C	FCHO2	CDCA7L	PYHIN1	STX6	TYW1	GAB2	DMTF1	MBOAT2	C5orf45	C5orf24
APOL1	NA	SMG1P1	RASA1	HAUS6	SH3KBP1	NA	WDR75	NUBPL	ITPKB	TCF12	PGAP3	VRK1	MEFV	SLC4A4	SLC9A7P1	AGTPBP1	USP32	RNF222	TET2	BEST1	PLD6	STAG3L3	ADAT2	GPRIN3	PGM1	REM2	HDHD1	GNAQ	DCTN4	CEP70	CARD17	LARGE	FBXL20	CTTN	BOLA3	NA	RUFY2	NA	ENTPD5	SLC6A6	SEL1L3	C5orf42	PLEKHO2	EHMT2	NPEPPS	DDX47	LRIF1	EIF4A2	MNAT1
NA	LIMK2	EME2	RPAIN	DDB2	ANAPC13	ECHDC1	HMGN1	TMEM182	CD96	PEX26	RAB2B	METTL15	PCBP1	MANF	AHR	VAMP3	CARD8	FTH1P11	IL1RAP	RNF24	TCF7	METTL17	TTC34	GRAMD3	FAM200B	WDR20	MRPL15	EDEM2	RHOQP2	NA	TRIM26	SIDT2	RNF24	FIS1	CD28	DSC2	ZNF275	DUS3L	C16orf58	GLT1D1	NA	ZAP70	MAX	TSR2	MBD6	KLC2	ST20	ZNF76	TRMT44
CUL4B	CREB5	NA	POLR3D	CCDC91	RAP1A	SRI	DNAJC16	CNOT4	UBASH3A	DHX29	FBXL6	MSTO1	NA	RAB7L1	EGR3	NA	PTBP3	FAM131A	CTAGE5	ZNF267	MORC4	SEPSECS	SBDS	CACNA1C-AS1	AGFG1	CCNG2	CRLS1	IL17RA	ADAM17	NA	TMEM123	NIPAL4	IDS	PTCRA	TRAF1	MOB1A	ZNF525	NA	NR2C1	PAK2	NA	ITPRIPL1	GABARAPL2	FNBP4	BAZ2B	PPP3CC	F8A3	TSTD2	UPF3B
TRIM22	MAK	CNNM2	NA	CRBN	PTAFR	GTF2F2	HEATR1	NA	CDC14A	FUBP3	MVD	GEMIN8	TBK1	CMC1	TMTC2	ZNF185	ST3GAL2	NA	TMEM30A	GLT1D1	NA	HAUS6	ZNF655	NA	ASPH	TDP2	EXOSC1	DNM2	FCGR2C	SGPP2	ZNF684	FCER2	PPP4R1	HBA1	DOCK9	KLHL8	TGFB3	HNRNPL	ANAPC5	FBXL5	HLA-DOA	ZNF827	ADIPOR1	IARS	RSBN1L	ZNF134	LITAF	BTAF1	ACSS1
NIPBL	FCGR3B	ERVK13-1	CCDC14	MFHAS1	EVI2B	C9orf64	ZNF783	FKBP14	RAB15	IDUA	PRIM2	INPP5E	RAB8A	APOBEC3H	SPHK1	XRCC4	RCOR1	SPOPL	LCP1	OAZ2	GOLGA7B	POMGNT1	MTRF1	BCL11B	CD53	PBX2P1	DUSP7	RAB7A	GNA13	CCDC85C	ZNFX1	SMC6	HIST1H2BF	HIST1H3H	TRAV3	EXOC6	PRR12	KPNA2	UPRT	ARHGAP27	ADAM19	CDAN1	CARS	AKAP1	DYNC1LI1	ATF7IP2	NA	METTL3	ACOT2
[truncated: 61 more columns]
