# Supplementary material for: Copy Number Loss of the Interferon Gene Cluster in Melanomas Is Linked to Reduced T Cell Infiltrate and Poor Patient Prognosis
Source: PLoS One. 2014 Oct 14;9(10):e109760. doi: 10.1371/journal.pone.0109760 (PMC4196925; doi:10.1371/journal.pone.0109760)
Supplement: Table S3 — Designation of melanoma samples according to immune molecular module expression. Shown are results of melanoma sample stratification by immune molecular modules, IRF7.mod, MAF.mod and KLRD1.mod. For columns labeled as two variable mods, melanoma samples were identified as IRF7.mod, MAF.mod or KLRD1.mod hi or lo as described in Figure 1. For the column labeled three variable IRF7.mod, samples were divided into three groups, ISG hi, ISG med and ISG lo, as described Figure 2D. (XLSX) [file pone.0109760.s007.xlsx]

## Sheet: SKCM_samples_Interferon_regulat
sample	two_variable_IRF7.mod	two_variable_MAF.mod	two_variable_KLRD1.mod	three_variable_IRF7.mod
TCGA.D3.A1Q7	IRF7.mod hi	MAF.mod hi	KLRD1.mod hi	IRF7.mod hi
TCGA.D3.A1QA	IRF7.mod hi	MAF.mod lo	KLRD1.mod lo	IRF7.mod hi
TCGA.D3.A1QB	IRF7.mod hi	MAF.mod hi	KLRD1.mod hi	IRF7.mod hi
TCGA.D3.A2J7	IRF7.mod hi	MAF.mod hi	KLRD1.mod hi	IRF7.mod hi
TCGA.D3.A2J8	IRF7.mod hi	MAF.mod hi	KLRD1.mod hi	IRF7.mod hi
TCGA.D3.A2J9	IRF7.mod hi	MAF.mod hi	KLRD1.mod hi	IRF7.mod hi
TCGA.D3.A2JA	IRF7.mod hi	MAF.mod hi	KLRD1.mod hi	IRF7.mod hi
TCGA.D3.A2JF	IRF7.mod hi	MAF.mod hi	KLRD1.mod hi	IRF7.mod hi
TCGA.D3.A2JH	IRF7.mod hi	MAF.mod hi	KLRD1.mod hi	IRF7.mod hi
TCGA.D3.A3C6	IRF7.mod hi	MAF.mod lo	KLRD1.mod lo	IRF7.mod hi
TCGA.D3.A3C8	IRF7.mod hi	MAF.mod hi	KLRD1.mod hi	IRF7.mod hi
TCGA.D3.A3CB	IRF7.mod hi	MAF.mod hi	KLRD1.mod hi	IRF7.mod hi
TCGA.D3.A51E	IRF7.mod hi	MAF.mod hi	KLRD1.mod hi	IRF7.mod hi
TCGA.D3.A51F	IRF7.mod hi	MAF.mod hi	KLRD1.mod hi	IRF7.mod hi
TCGA.D3.A51J	IRF7.mod hi	MAF.mod hi	KLRD1.mod hi	IRF7.mod hi
TCGA.D3.A51N	IRF7.mod hi	MAF.mod hi	KLRD1.mod hi	IRF7.mod hi
TCGA.D3.A5GO	IRF7.mod hi	MAF.mod lo	KLRD1.mod hi	IRF7.mod hi
TCGA.D9.A149	IRF7.mod hi	MAF.mod hi	KLRD1.mod lo	IRF7.mod hi
TCGA.DA.A1HV	IRF7.mod hi	MAF.mod hi	KLRD1.mod hi	IRF7.mod hi
TCGA.DA.A1I1	IRF7.mod hi	MAF.mod hi	KLRD1.mod hi	IRF7.mod hi
TCGA.DA.A1I2	IRF7.mod hi	MAF.mod lo	KLRD1.mod hi	IRF7.mod hi
TCGA.DA.A3F8	IRF7.mod hi	MAF.mod hi	KLRD1.mod hi	IRF7.mod hi
TCGA.EB.A3XF	IRF7.mod hi	MAF.mod lo	KLRD1.mod hi	IRF7.mod hi
TCGA.EB.A42Y	IRF7.mod hi	MAF.mod lo	KLRD1.mod lo	IRF7.mod hi
TCGA.EB.A44Q	IRF7.mod hi	MAF.mod hi	KLRD1.mod hi	IRF7.mod hi
TCGA.EE.A181	IRF7.mod hi	MAF.mod hi	KLRD1.mod hi	IRF7.mod hi
TCGA.EE.A20I	IRF7.mod hi	MAF.mod lo	KLRD1.mod lo	IRF7.mod hi
TCGA.EE.A29P	IRF7.mod hi	MAF.mod hi	KLRD1.mod hi	IRF7.mod hi
TCGA.EE.A2A1	IRF7.mod hi	MAF.mod hi	KLRD1.mod hi	IRF7.mod hi
TCGA.EE.A2GE	IRF7.mod hi	MAF.mod hi	KLRD1.mod hi	IRF7.mod hi
TCGA.EE.A2GI	IRF7.mod hi	MAF.mod hi	KLRD1.mod hi	IRF7.mod hi
TCGA.EE.A2GS	IRF7.mod hi	MAF.mod lo	KLRD1.mod lo	IRF7.mod hi
TCGA.EE.A2M8	IRF7.mod hi	MAF.mod hi	KLRD1.mod hi	IRF7.mod hi
TCGA.EE.A2MC	IRF7.mod hi	MAF.mod hi	KLRD1.mod hi	IRF7.mod hi
TCGA.EE.A2ME	IRF7.mod hi	MAF.mod hi	KLRD1.mod hi	IRF7.mod hi
TCGA.EE.A2MJ	IRF7.mod hi	MAF.mod hi	KLRD1.mod hi	IRF7.mod hi
TCGA.EE.A2MM	IRF7.mod hi	MAF.mod lo	KLRD1.mod lo	IRF7.mod hi
TCGA.EE.A2MU	IRF7.mod hi	MAF.mod hi	KLRD1.mod hi	IRF7.mod hi
TCGA.EE.A3AA	IRF7.mod hi	MAF.mod hi	KLRD1.mod lo	IRF7.mod hi
TCGA.EE.A3AE	IRF7.mod hi	MAF.mod hi	KLRD1.mod hi	IRF7.mod hi
TCGA.ER.A19A	IRF7.mod hi	MAF.mod hi	KLRD1.mod hi	IRF7.mod hi
TCGA.ER.A19G	IRF7.mod hi	MAF.mod hi	KLRD1.mod hi	IRF7.mod hi
TCGA.ER.A19P	IRF7.mod hi	MAF.mod hi	KLRD1.mod hi	IRF7.mod hi
TCGA.ER.A2NG	IRF7.mod hi	MAF.mod hi	KLRD1.mod hi	IRF7.mod hi
TCGA.ER.A2NH	IRF7.mod hi	MAF.mod hi	KLRD1.mod hi	IRF7.mod hi
TCGA.FR.A3R1	IRF7.mod hi	MAF.mod lo	KLRD1.mod hi	IRF7.mod hi
TCGA.FR.A44A	IRF7.mod hi	MAF.mod hi	KLRD1.mod hi	IRF7.mod hi
TCGA.FS.A1Z4	IRF7.mod hi	MAF.mod hi	KLRD1.mod hi	IRF7.mod hi
TCGA.FS.A1ZZ	IRF7.mod hi	MAF.mod lo	KLRD1.mod lo	IRF7.mod hi
TCGA.FS.A4F0	IRF7.mod hi	MAF.mod lo	KLRD1.mod lo	IRF7.mod hi
TCGA.FS.A4FC	IRF7.mod hi	MAF.mod lo	KLRD1.mod hi	IRF7.mod hi
TCGA.GF.A4EO	IRF7.mod hi	MAF.mod hi	KLRD1.mod hi	IRF7.mod hi
TCGA.GN.A265	IRF7.mod hi	MAF.mod hi	KLRD1.mod hi	IRF7.mod hi
TCGA.GN.A26C	IRF7.mod hi	MAF.mod hi	KLRD1.mod hi	IRF7.mod hi
TCGA.HR.A2OH	#N/A	#N/A	#N/A	IRF7.mod hi
TCGA.D3.A1Q1	IRF7.mod lo	MAF.mod lo	KLRD1.mod lo	IRF7.mod lo
TCGA.D3.A1Q5	IRF7.mod lo	MAF.mod hi	KLRD1.mod hi	IRF7.mod lo
TCGA.D3.A2JK	IRF7.mod lo	MAF.mod lo	KLRD1.mod lo	IRF7.mod lo
TCGA.D3.A3ML	IRF7.mod lo	MAF.mod lo	KLRD1.mod lo	IRF7.mod lo
TCGA.D3.A3MO	IRF7.mod lo	MAF.mod lo	KLRD1.mod lo	IRF7.mod lo
TCGA.D3.A51R	IRF7.mod lo	MAF.mod lo	KLRD1.mod lo	IRF7.mod lo
TCGA.D9.A1X3	IRF7.mod lo	MAF.mod lo	KLRD1.mod lo	IRF7.mod lo
TCGA.D9.A4Z3	IRF7.mod lo	MAF.mod lo	KLRD1.mod lo	IRF7.mod lo
TCGA.DA.A1I0	IRF7.mod lo	MAF.mod lo	KLRD1.mod lo	IRF7.mod lo
TCGA.DA.A1IA	IRF7.mod lo	MAF.mod lo	KLRD1.mod lo	IRF7.mod lo
TCGA.EB.A3Y7	IRF7.mod lo	MAF.mod lo	KLRD1.mod lo	IRF7.mod lo
TCGA.EB.A41A	IRF7.mod lo	MAF.mod lo	KLRD1.mod lo	IRF7.mod lo
TCGA.EE.A17X	IRF7.mod lo	MAF.mod lo	KLRD1.mod lo	IRF7.mod lo
TCGA.EE.A17Z	IRF7.mod lo	MAF.mod lo	KLRD1.mod lo	IRF7.mod lo
TCGA.EE.A182	IRF7.mod lo	MAF.mod lo	KLRD1.mod lo	IRF7.mod lo
TCGA.EE.A185	IRF7.mod lo	MAF.mod lo	KLRD1.mod lo	IRF7.mod lo
TCGA.EE.A29E	IRF7.mod lo	MAF.mod lo	KLRD1.mod lo	IRF7.mod lo
TCGA.EE.A29L	IRF7.mod lo	MAF.mod lo	KLRD1.mod lo	IRF7.mod lo
TCGA.EE.A29R	IRF7.mod lo	MAF.mod lo	KLRD1.mod lo	IRF7.mod lo
TCGA.EE.A29V	IRF7.mod lo	MAF.mod lo	KLRD1.mod lo	IRF7.mod lo
TCGA.EE.A29W	IRF7.mod lo	MAF.mod hi	KLRD1.mod lo	IRF7.mod lo
TCGA.EE.A2A5	IRF7.mod lo	MAF.mod lo	KLRD1.mod lo	IRF7.mod lo
TCGA.EE.A2GM	IRF7.mod lo	MAF.mod lo	KLRD1.mod lo	IRF7.mod lo
TCGA.EE.A2GO	IRF7.mod lo	MAF.mod hi	KLRD1.mod lo	IRF7.mod lo
TCGA.EE.A2GR	IRF7.mod lo	MAF.mod lo	KLRD1.mod lo	IRF7.mod lo
TCGA.EE.A2M6	IRF7.mod lo	MAF.mod lo	KLRD1.mod lo	IRF7.mod lo
TCGA.EE.A3AG	IRF7.mod lo	MAF.mod hi	KLRD1.mod lo	IRF7.mod lo
TCGA.EE.A3J8	IRF7.mod lo	MAF.mod lo	KLRD1.mod lo	IRF7.mod lo
TCGA.ER.A19E	IRF7.mod lo	MAF.mod lo	KLRD1.mod lo	IRF7.mod lo
TCGA.ER.A3ES	IRF7.mod lo	MAF.mod lo	KLRD1.mod lo	IRF7.mod lo
TCGA.FR.A2OS	IRF7.mod lo	MAF.mod lo	KLRD1.mod lo	IRF7.mod lo
TCGA.FR.A3YO	#N/A	#N/A	#N/A	IRF7.mod lo
TCGA.FS.A1YY	IRF7.mod lo	MAF.mod lo	KLRD1.mod lo	IRF7.mod lo
TCGA.FS.A1ZC	IRF7.mod lo	MAF.mod hi	KLRD1.mod lo	IRF7.mod lo
TCGA.FS.A1ZD	IRF7.mod lo	MAF.mod hi	KLRD1.mod hi	IRF7.mod lo
TCGA.FS.A1ZE	IRF7.mod lo	MAF.mod lo	KLRD1.mod lo	IRF7.mod lo
TCGA.FS.A1ZG	IRF7.mod lo	MAF.mod lo	KLRD1.mod lo	IRF7.mod lo
TCGA.FS.A1ZJ	IRF7.mod lo	MAF.mod lo	KLRD1.mod lo	IRF7.mod lo
TCGA.FS.A1ZU	IRF7.mod lo	MAF.mod lo	KLRD1.mod lo	IRF7.mod lo
TCGA.FS.A1ZY	IRF7.mod lo	MAF.mod lo	KLRD1.mod lo	IRF7.mod lo
TCGA.FS.A4F9	IRF7.mod lo	MAF.mod lo	KLRD1.mod lo	IRF7.mod lo
TCGA.FS.A4FB	IRF7.mod lo	MAF.mod lo	KLRD1.mod lo	IRF7.mod lo
TCGA.FW.A3TU	IRF7.mod lo	MAF.mod lo	KLRD1.mod lo	IRF7.mod lo
TCGA.GF.A2C7	IRF7.mod lo	MAF.mod lo	KLRD1.mod lo	IRF7.mod lo
TCGA.GN.A262	IRF7.mod lo	MAF.mod lo	KLRD1.mod lo	IRF7.mod lo
TCGA.GN.A264	IRF7.mod lo	MAF.mod lo	KLRD1.mod lo	IRF7.mod lo
TCGA.D3.A1Q3	IRF7.mod hi	MAF.mod hi	KLRD1.mod lo	IRF7.mod med
TCGA.D3.A1Q4	IRF7.mod lo	MAF.mod hi	KLRD1.mod hi	IRF7.mod med
TCGA.D3.A1Q6	IRF7.mod hi	MAF.mod lo	KLRD1.mod lo	IRF7.mod med
TCGA.D3.A1Q8	IRF7.mod lo	MAF.mod hi	KLRD1.mod hi	IRF7.mod med
TCGA.D3.A1Q9	IRF7.mod hi	MAF.mod lo	KLRD1.mod lo	IRF7.mod med
TCGA.D3.A2J6	IRF7.mod hi	MAF.mod lo	KLRD1.mod hi	IRF7.mod med
TCGA.D3.A2JB	IRF7.mod hi	MAF.mod hi	KLRD1.mod hi	IRF7.mod med
TCGA.D3.A2JC	IRF7.mod hi	MAF.mod hi	KLRD1.mod hi	IRF7.mod med
TCGA.D3.A2JD	IRF7.mod lo	MAF.mod hi	KLRD1.mod lo	IRF7.mod med
TCGA.D3.A2JL	IRF7.mod hi	MAF.mod hi	KLRD1.mod hi	IRF7.mod med
TCGA.D3.A2JN	IRF7.mod lo	MAF.mod hi	KLRD1.mod hi	IRF7.mod med
TCGA.D3.A2JO	IRF7.mod hi	MAF.mod hi	KLRD1.mod hi	IRF7.mod med
TCGA.D3.A2JP	IRF7.mod hi	MAF.mod hi	KLRD1.mod hi	IRF7.mod med
TCGA.D3.A3BZ	IRF7.mod hi	MAF.mod hi	KLRD1.mod hi	IRF7.mod med
TCGA.D3.A3C1	#N/A	#N/A	#N/A	IRF7.mod med
TCGA.D3.A3C3	#N/A	#N/A	#N/A	IRF7.mod med
TCGA.D3.A3C7	IRF7.mod lo	MAF.mod hi	KLRD1.mod hi	IRF7.mod med
TCGA.D3.A3CC	IRF7.mod lo	MAF.mod lo	KLRD1.mod hi	IRF7.mod med
TCGA.D3.A3CE	IRF7.mod hi	MAF.mod hi	KLRD1.mod hi	IRF7.mod med
TCGA.D3.A3CF	IRF7.mod hi	MAF.mod hi	KLRD1.mod hi	IRF7.mod med
TCGA.D3.A3MR	IRF7.mod hi	MAF.mod hi	KLRD1.mod hi	IRF7.mod med
TCGA.D3.A3MU	IRF7.mod lo	MAF.mod lo	KLRD1.mod hi	IRF7.mod med
TCGA.D3.A3MV	IRF7.mod lo	MAF.mod lo	KLRD1.mod lo	IRF7.mod med
TCGA.D3.A51G	#N/A	#N/A	#N/A	IRF7.mod med
TCGA.D3.A51H	IRF7.mod hi	MAF.mod hi	KLRD1.mod hi	IRF7.mod med
TCGA.D3.A51K	IRF7.mod hi	MAF.mod lo	KLRD1.mod lo	IRF7.mod med
TCGA.D3.A51T	IRF7.mod lo	MAF.mod lo	KLRD1.mod lo	IRF7.mod med
TCGA.D3.A5GL	IRF7.mod lo	MAF.mod lo	KLRD1.mod lo	IRF7.mod med
TCGA.D3.A5GN	IRF7.mod lo	MAF.mod hi	KLRD1.mod hi	IRF7.mod med
TCGA.D3.A5GR	IRF7.mod hi	MAF.mod hi	KLRD1.mod hi	IRF7.mod med
TCGA.D3.A5GS	IRF7.mod hi	MAF.mod hi	KLRD1.mod hi	IRF7.mod med
TCGA.D3.A5GU	IRF7.mod lo	MAF.mod lo	KLRD1.mod hi	IRF7.mod med
TCGA.D9.A148	IRF7.mod hi	MAF.mod lo	KLRD1.mod hi	IRF7.mod med
TCGA.D9.A1JW	IRF7.mod hi	MAF.mod hi	KLRD1.mod hi	IRF7.mod med
TCGA.D9.A1JX	IRF7.mod hi	MAF.mod hi	KLRD1.mod hi	IRF7.mod med
TCGA.D9.A3Z1	IRF7.mod hi	MAF.mod hi	KLRD1.mod hi	IRF7.mod med
TCGA.D9.A3Z3	IRF7.mod hi	MAF.mod hi	KLRD1.mod hi	IRF7.mod med
TCGA.D9.A3Z4	IRF7.mod hi	MAF.mod lo	KLRD1.mod hi	IRF7.mod med
TCGA.D9.A4Z2	IRF7.mod lo	MAF.mod lo	KLRD1.mod lo	IRF7.mod med
TCGA.D9.A4Z5	IRF7.mod hi	MAF.mod lo	KLRD1.mod lo	IRF7.mod med
TCGA.D9.A4Z6	IRF7.mod lo	MAF.mod lo	KLRD1.mod lo	IRF7.mod med
TCGA.DA.A1HW	IRF7.mod lo	MAF.mod hi	KLRD1.mod hi	IRF7.mod med
TCGA.DA.A1HY	IRF7.mod hi	MAF.mod lo	KLRD1.mod lo	IRF7.mod med
TCGA.DA.A1I4	IRF7.mod lo	MAF.mod lo	KLRD1.mod lo	IRF7.mod med
TCGA.DA.A1I5	IRF7.mod hi	MAF.mod hi	KLRD1.mod hi	IRF7.mod med
TCGA.DA.A1I7	IRF7.mod hi	MAF.mod hi	KLRD1.mod lo	IRF7.mod med
TCGA.DA.A1I8	IRF7.mod hi	MAF.mod lo	KLRD1.mod lo	IRF7.mod med
TCGA.DA.A1IB	IRF7.mod hi	MAF.mod hi	KLRD1.mod hi	IRF7.mod med
TCGA.DA.A1IC	IRF7.mod lo	MAF.mod lo	KLRD1.mod lo	IRF7.mod med
TCGA.DA.A3F3	IRF7.mod lo	MAF.mod lo	KLRD1.mod lo	IRF7.mod med
TCGA.DA.A3F5	IRF7.mod lo	MAF.mod lo	KLRD1.mod lo	IRF7.mod med
TCGA.EB.A1NK	IRF7.mod lo	MAF.mod lo	KLRD1.mod lo	IRF7.mod med
TCGA.EB.A24C	IRF7.mod hi	MAF.mod lo	KLRD1.mod lo	IRF7.mod med
TCGA.EB.A24D	IRF7.mod lo	MAF.mod lo	KLRD1.mod lo	IRF7.mod med
TCGA.EB.A299	IRF7.mod hi	MAF.mod hi	KLRD1.mod hi	IRF7.mod med
TCGA.EB.A3HV	IRF7.mod lo	MAF.mod lo	KLRD1.mod hi	IRF7.mod med
TCGA.EB.A3XB	IRF7.mod lo	MAF.mod lo	KLRD1.mod lo	IRF7.mod med
TCGA.EB.A3XC	IRF7.mod lo	MAF.mod lo	KLRD1.mod lo	IRF7.mod med
TCGA.EB.A3XD	IRF7.mod lo	MAF.mod hi	KLRD1.mod hi	IRF7.mod med
TCGA.EB.A3XE	IRF7.mod lo	MAF.mod lo	KLRD1.mod hi	IRF7.mod med
TCGA.EB.A3Y6	IRF7.mod lo	MAF.mod hi	KLRD1.mod lo	IRF7.mod med
TCGA.EB.A41B	IRF7.mod lo	MAF.mod lo	KLRD1.mod lo	IRF7.mod med
TCGA.EB.A42Z	IRF7.mod lo	MAF.mod lo	KLRD1.mod lo	IRF7.mod med
TCGA.EB.A430	#N/A	#N/A	#N/A	IRF7.mod med
TCGA.EB.A431	IRF7.mod hi	MAF.mod lo	KLRD1.mod lo	IRF7.mod med
TCGA.EB.A44N	IRF7.mod hi	MAF.mod hi	KLRD1.mod hi	IRF7.mod med
TCGA.EB.A44O	IRF7.mod lo	MAF.mod lo	KLRD1.mod lo	IRF7.mod med
TCGA.EB.A44P	IRF7.mod hi	MAF.mod lo	KLRD1.mod hi	IRF7.mod med
TCGA.EB.A44R	IRF7.mod lo	MAF.mod hi	KLRD1.mod hi	IRF7.mod med
TCGA.EB.A4IQ	IRF7.mod lo	MAF.mod lo	KLRD1.mod lo	IRF7.mod med
TCGA.EB.A4XL	IRF7.mod hi	MAF.mod hi	KLRD1.mod hi	IRF7.mod med
TCGA.EB.A553	IRF7.mod lo	MAF.mod lo	KLRD1.mod hi	IRF7.mod med
TCGA.EB.A5FP	IRF7.mod lo	MAF.mod lo	KLRD1.mod lo	IRF7.mod med
TCGA.EE.A183	IRF7.mod lo	MAF.mod hi	KLRD1.mod hi	IRF7.mod med
TCGA.EE.A184	IRF7.mod lo	MAF.mod lo	KLRD1.mod lo	IRF7.mod med
TCGA.EE.A20B	IRF7.mod lo	MAF.mod hi	KLRD1.mod hi	IRF7.mod med
TCGA.EE.A20C	IRF7.mod lo	MAF.mod lo	KLRD1.mod lo	IRF7.mod med
TCGA.EE.A20F	IRF7.mod hi	MAF.mod hi	KLRD1.mod hi	IRF7.mod med
TCGA.EE.A20H	IRF7.mod lo	MAF.mod hi	KLRD1.mod lo	IRF7.mod med
TCGA.EE.A29A	IRF7.mod lo	MAF.mod lo	KLRD1.mod lo	IRF7.mod med
TCGA.EE.A29C	IRF7.mod lo	MAF.mod lo	KLRD1.mod lo	IRF7.mod med
TCGA.EE.A29D	IRF7.mod lo	MAF.mod lo	KLRD1.mod lo	IRF7.mod med
TCGA.EE.A29G	IRF7.mod lo	MAF.mod hi	KLRD1.mod hi	IRF7.mod med
TCGA.EE.A29H	IRF7.mod lo	MAF.mod lo	KLRD1.mod lo	IRF7.mod med
TCGA.EE.A29M	IRF7.mod hi	MAF.mod hi	KLRD1.mod hi	IRF7.mod med
TCGA.EE.A29N	IRF7.mod hi	MAF.mod hi	KLRD1.mod hi	IRF7.mod med
TCGA.EE.A29Q	IRF7.mod lo	MAF.mod hi	KLRD1.mod hi	IRF7.mod med
TCGA.EE.A29S	IRF7.mod lo	MAF.mod lo	KLRD1.mod lo	IRF7.mod med
TCGA.EE.A29T	IRF7.mod hi	MAF.mod hi	KLRD1.mod hi	IRF7.mod med
TCGA.EE.A29X	IRF7.mod lo	MAF.mod hi	KLRD1.mod lo	IRF7.mod med
TCGA.EE.A2A0	IRF7.mod hi	MAF.mod hi	KLRD1.mod lo	IRF7.mod med
TCGA.EE.A2A2	IRF7.mod hi	MAF.mod hi	KLRD1.mod lo	IRF7.mod med
TCGA.EE.A2A6	IRF7.mod hi	MAF.mod hi	KLRD1.mod hi	IRF7.mod med
TCGA.EE.A2GB	IRF7.mod hi	MAF.mod lo	KLRD1.mod lo	IRF7.mod med
TCGA.EE.A2GC	IRF7.mod hi	MAF.mod hi	KLRD1.mod hi	IRF7.mod med
TCGA.EE.A2GD	IRF7.mod lo	MAF.mod hi	KLRD1.mod lo	IRF7.mod med
TCGA.EE.A2GH	IRF7.mod hi	MAF.mod hi	KLRD1.mod hi	IRF7.mod med
TCGA.EE.A2GJ	IRF7.mod hi	MAF.mod hi	KLRD1.mod lo	IRF7.mod med
TCGA.EE.A2GK	IRF7.mod hi	MAF.mod hi	KLRD1.mod hi	IRF7.mod med
TCGA.EE.A2GL	IRF7.mod hi	MAF.mod hi	KLRD1.mod hi	IRF7.mod med
TCGA.EE.A2GN	IRF7.mod lo	MAF.mod lo	KLRD1.mod lo	IRF7.mod med
TCGA.EE.A2GP	IRF7.mod lo	MAF.mod hi	KLRD1.mod lo	IRF7.mod med
TCGA.EE.A2GT	IRF7.mod lo	MAF.mod hi	KLRD1.mod lo	IRF7.mod med
TCGA.EE.A2GU	IRF7.mod hi	MAF.mod hi	KLRD1.mod hi	IRF7.mod med
TCGA.EE.A2M5	IRF7.mod hi	MAF.mod lo	KLRD1.mod hi	IRF7.mod med
TCGA.EE.A2M7	IRF7.mod hi	MAF.mod hi	KLRD1.mod hi	IRF7.mod med
TCGA.EE.A2MD	IRF7.mod lo	MAF.mod lo	KLRD1.mod lo	IRF7.mod med
TCGA.EE.A2MG	IRF7.mod hi	MAF.mod hi	KLRD1.mod hi	IRF7.mod med
TCGA.EE.A2MH	IRF7.mod hi	MAF.mod hi	KLRD1.mod hi	IRF7.mod med
TCGA.EE.A2MI	IRF7.mod hi	MAF.mod lo	KLRD1.mod hi	IRF7.mod med
TCGA.EE.A2MK	IRF7.mod hi	MAF.mod hi	KLRD1.mod hi	IRF7.mod med
TCGA.EE.A2ML	IRF7.mod hi	MAF.mod hi	KLRD1.mod hi	IRF7.mod med
TCGA.EE.A2MN	IRF7.mod hi	MAF.mod hi	KLRD1.mod hi	IRF7.mod med
TCGA.EE.A2MP	IRF7.mod hi	MAF.mod hi	KLRD1.mod hi	IRF7.mod med
TCGA.EE.A2MQ	IRF7.mod lo	MAF.mod hi	KLRD1.mod lo	IRF7.mod med
TCGA.EE.A2MR	IRF7.mod hi	MAF.mod hi	KLRD1.mod hi	IRF7.mod med
TCGA.EE.A2MS	IRF7.mod lo	MAF.mod hi	KLRD1.mod hi	IRF7.mod med
TCGA.EE.A2MT	IRF7.mod lo	MAF.mod lo	KLRD1.mod lo	IRF7.mod med
TCGA.EE.A3AB	IRF7.mod lo	MAF.mod hi	KLRD1.mod lo	IRF7.mod med
TCGA.EE.A3AC	IRF7.mod hi	MAF.mod lo	KLRD1.mod hi	IRF7.mod med
TCGA.EE.A3AD	IRF7.mod lo	MAF.mod lo	KLRD1.mod lo	IRF7.mod med
TCGA.EE.A3AF	IRF7.mod lo	MAF.mod lo	KLRD1.mod hi	IRF7.mod med
TCGA.EE.A3AH	IRF7.mod lo	MAF.mod lo	KLRD1.mod lo	IRF7.mod med
TCGA.ER.A193	IRF7.mod hi	MAF.mod hi	KLRD1.mod hi	IRF7.mod med
TCGA.ER.A194	IRF7.mod lo	MAF.mod lo	KLRD1.mod lo	IRF7.mod med
TCGA.ER.A195	IRF7.mod hi	MAF.mod hi	KLRD1.mod hi	IRF7.mod med
TCGA.ER.A196	IRF7.mod lo	MAF.mod hi	KLRD1.mod lo	IRF7.mod med
TCGA.ER.A197	IRF7.mod hi	MAF.mod hi	KLRD1.mod hi	IRF7.mod med
TCGA.ER.A198	IRF7.mod hi	MAF.mod lo	KLRD1.mod hi	IRF7.mod med
TCGA.ER.A199	IRF7.mod hi	MAF.mod hi	KLRD1.mod hi	IRF7.mod med
TCGA.ER.A19C	IRF7.mod lo	MAF.mod lo	KLRD1.mod lo	IRF7.mod med
TCGA.ER.A19D	IRF7.mod lo	MAF.mod hi	KLRD1.mod hi	IRF7.mod med
TCGA.ER.A19F	IRF7.mod lo	MAF.mod lo	KLRD1.mod lo	IRF7.mod med
TCGA.ER.A19H	IRF7.mod hi	MAF.mod lo	KLRD1.mod hi	IRF7.mod med
TCGA.ER.A19J	IRF7.mod lo	MAF.mod lo	KLRD1.mod lo	IRF7.mod med
TCGA.ER.A19K	IRF7.mod lo	MAF.mod lo	KLRD1.mod lo	IRF7.mod med
TCGA.ER.A19L	IRF7.mod lo	MAF.mod hi	KLRD1.mod lo	IRF7.mod med
TCGA.ER.A19M	IRF7.mod hi	MAF.mod hi	KLRD1.mod hi	IRF7.mod med
TCGA.ER.A19N	IRF7.mod lo	MAF.mod hi	KLRD1.mod hi	IRF7.mod med
TCGA.ER.A19O	#N/A	#N/A	#N/A	IRF7.mod med
TCGA.ER.A19Q	IRF7.mod hi	MAF.mod hi	KLRD1.mod hi	IRF7.mod med
TCGA.ER.A1A1	IRF7.mod hi	MAF.mod hi	KLRD1.mod hi	IRF7.mod med
TCGA.ER.A2NC	IRF7.mod lo	MAF.mod hi	KLRD1.mod hi	IRF7.mod med
TCGA.ER.A2NF	IRF7.mod hi	MAF.mod hi	KLRD1.mod lo	IRF7.mod med
TCGA.ER.A2NF	IRF7.mod hi	MAF.mod hi	KLRD1.mod lo	IRF7.mod med
TCGA.ER.A3ET	IRF7.mod hi	MAF.mod lo	KLRD1.mod lo	IRF7.mod med
TCGA.ER.A3PL	IRF7.mod hi	MAF.mod lo	KLRD1.mod lo	IRF7.mod med
TCGA.FR.A3YN	IRF7.mod hi	MAF.mod hi	KLRD1.mod hi	IRF7.mod med
TCGA.FS.A1YW	IRF7.mod lo	MAF.mod lo	KLRD1.mod lo	IRF7.mod med
TCGA.FS.A1YX	IRF7.mod lo	MAF.mod lo	KLRD1.mod lo	IRF7.mod med
TCGA.FS.A1Z0	IRF7.mod hi	MAF.mod hi	KLRD1.mod hi	IRF7.mod med
TCGA.FS.A1Z3	IRF7.mod lo	MAF.mod lo	KLRD1.mod hi	IRF7.mod med
TCGA.FS.A1Z7	IRF7.mod lo	MAF.mod lo	KLRD1.mod hi	IRF7.mod med
TCGA.FS.A1ZA	IRF7.mod lo	MAF.mod hi	KLRD1.mod lo	IRF7.mod med
TCGA.FS.A1ZB	IRF7.mod hi	MAF.mod hi	KLRD1.mod hi	IRF7.mod med
TCGA.FS.A1ZF	IRF7.mod lo	MAF.mod lo	KLRD1.mod lo	IRF7.mod med
TCGA.FS.A1ZH	IRF7.mod lo	MAF.mod hi	KLRD1.mod hi	IRF7.mod med
TCGA.FS.A1ZK	IRF7.mod lo	MAF.mod lo	KLRD1.mod lo	IRF7.mod med
TCGA.FS.A1ZM	IRF7.mod hi	MAF.mod hi	KLRD1.mod hi	IRF7.mod med
TCGA.FS.A1ZN	IRF7.mod lo	MAF.mod lo	KLRD1.mod lo	IRF7.mod med
TCGA.FS.A1ZP	IRF7.mod lo	MAF.mod lo	KLRD1.mod lo	IRF7.mod med
TCGA.FS.A1ZQ	IRF7.mod lo	MAF.mod lo	KLRD1.mod lo	IRF7.mod med
TCGA.FS.A1ZR	IRF7.mod lo	MAF.mod lo	KLRD1.mod hi	IRF7.mod med
TCGA.FS.A1ZS	IRF7.mod lo	MAF.mod lo	KLRD1.mod lo	IRF7.mod med
TCGA.FS.A1ZT	IRF7.mod hi	MAF.mod hi	KLRD1.mod hi	IRF7.mod med
TCGA.FS.A1ZW	IRF7.mod hi	MAF.mod lo	KLRD1.mod lo	IRF7.mod med
TCGA.FS.A4F2	IRF7.mod lo	MAF.mod lo	KLRD1.mod lo	IRF7.mod med
TCGA.FS.A4F4	IRF7.mod lo	MAF.mod lo	KLRD1.mod lo	IRF7.mod med
TCGA.FS.A4F5	IRF7.mod lo	MAF.mod lo	KLRD1.mod lo	IRF7.mod med
TCGA.FS.A4F8	IRF7.mod hi	MAF.mod hi	KLRD1.mod hi	IRF7.mod med
TCGA.FS.A4FD	IRF7.mod lo	MAF.mod lo	KLRD1.mod lo	IRF7.mod med
TCGA.FW.A3I3	IRF7.mod lo	MAF.mod lo	KLRD1.mod lo	IRF7.mod med
TCGA.FW.A3R5	IRF7.mod lo	MAF.mod hi	KLRD1.mod lo	IRF7.mod med
TCGA.FW.A3TV	IRF7.mod hi	MAF.mod lo	KLRD1.mod lo	IRF7.mod med
TCGA.FW.A5DX	IRF7.mod lo	MAF.mod lo	KLRD1.mod lo	IRF7.mod med
TCGA.GF.A3OT	IRF7.mod lo	MAF.mod lo	KLRD1.mod lo	IRF7.mod med
TCGA.GN.A261	IRF7.mod hi	MAF.mod hi	KLRD1.mod hi	IRF7.mod med
TCGA.GN.A263	IRF7.mod hi	MAF.mod lo	KLRD1.mod lo	IRF7.mod med
TCGA.GN.A266	IRF7.mod hi	MAF.mod hi	KLRD1.mod hi	IRF7.mod med
TCGA.GN.A267	IRF7.mod hi	MAF.mod lo	KLRD1.mod hi	IRF7.mod med
TCGA.GN.A268	IRF7.mod lo	MAF.mod lo	KLRD1.mod lo	IRF7.mod med
TCGA.GN.A26A	IRF7.mod lo	MAF.mod hi	KLRD1.mod hi	IRF7.mod med
TCGA.GN.A26D	IRF7.mod lo	MAF.mod lo	KLRD1.mod lo	IRF7.mod med
TCGA.HR.A2OG	#N/A	#N/A	#N/A	IRF7.mod med
