# Supplementary material for: Copy Number Loss of the Interferon Gene Cluster in Melanomas Is Linked to Reduced T Cell Infiltrate and Poor Patient Prognosis
Source: PLoS One. 2014 Oct 14;9(10):e109760. doi: 10.1371/journal.pone.0109760 (PMC4196925; doi:10.1371/journal.pone.0109760)
Supplement: Table S6 — Copy number differences between ISG hi and ISG lo samples. Shown are median copy numbers for each gene in ISG hi and ISG lo samples, Wilcoxon p-values and absolute differences between the groups. Since adjacent genes subject to copy number variation at the chromosomal scale were unlikely to vary independently, we did not use multiple testing corrections for this analysis. (XLSX) [file pone.0109760.s010.xlsx]

## Sheet: Supplemental Table 6. Copy numb
Symbol	ID	Cytoband	median_ISG_lo	median_ISG_hi	p.value	abs_difference
CDKN2B	1030	9p21.3	-0.889	-0.225	1.75e-06	0.664
CDKN2A	1029	9p21.3	-0.903	-0.225	3.08e-06	0.678
C9orf53	51198	9p21.3	-0.903	-0.213	3.5e-06	0.69
CDKN2B-AS1	100048912	9p21.3	-0.8335	-0.225	6.27e-06	0.6085
DMRTA1	63951	9p21.3	-0.761	-0.199	1.11e-05	0.562
TNFSF11	8600	13q14.11	0.015	-0.006	1.79e-05	0.021
FAM216B	144809	13q14.11	0.015	-0.006	1.79e-05	0.021
DNAJC15	29103	13q14.11	0.015	-0.006	1.79e-05	0.021
EPSTI1	94240	13q14.11	0.015	-0.006	1.79e-05	0.021
ENOX1	55068	13q14.11	0.015	-0.006	1.93e-05	0.021
FREM2	341640	13q13.3	0.0155	-0.005	2.73e-05	0.0205
STOML3	161003	13q13.3	0.0155	-0.006	2.78e-05	0.0215
PROSER1	80209	13q13.3	0.0155	-0.006	2.78e-05	0.0215
NHLRC3	387921	13q13.3	0.0155	-0.006	2.78e-05	0.0215
LHFP	10186	13q13.3	0.0155	-0.006	2.78e-05	0.0215
COG6	57511	13q14.11	0.0155	-0.006	2.78e-05	0.0215
MIR4305	100422940	13q14.11	0.0155	-0.006	2.78e-05	0.0215
hsa-mir-4305	-891	13q14.11	0.0155	-0.006	2.78e-05	0.0215
ALG5	29880	13q13.3	0.0155	-0.005	2.94e-05	0.0205
EXOSC8	11340	13q13.3	0.0155	-0.005	2.94e-05	0.0205
FAM48A	55578	13q13.3	0.0155	-0.005	2.94e-05	0.0205
CSNK1A1L	122011	13q13.3	0.0155	-0.005	2.94e-05	0.0205
LINC00547	400121	13q13.3	0.0155	-0.005	2.94e-05	0.0205
POSTN	10631	13q13.3	0.0155	-0.005	2.94e-05	0.0205
TRPC4	7223	13q13.3	0.0155	-0.005	2.94e-05	0.0205
UFM1	51569	13q13.3	0.0155	-0.005	2.94e-05	0.0205
FLJ35282	441389	9p21.3	-0.742	-0.199	4.72e-05	0.543
KBTBD7	84078	13q14.11	0.015	-0.006	4.94e-05	0.021
MTRF1	9617	13q14.11	0.015	-0.006	4.94e-05	0.021
NAA16	79612	13q14.11	0.015	-0.006	4.94e-05	0.021
OR7E37P	100506759	13q14.11	0.015	-0.006	4.94e-05	0.021
C13orf15	28984	13q14.11	0.015	-0.006	4.94e-05	0.021
KIAA0564	23078	13q14.11	0.015	-0.006	4.94e-05	0.021
LOC100507240	100507240	13q14.11	0.015	-0.006	4.94e-05	0.021
DGKH	160851	13q14.11	0.015	-0.006	4.94e-05	0.021
AKAP11	11215	13q14.11	0.015	-0.006	4.94e-05	0.021
LINC00284	121838	13q14.11	0.014	-0.006	5.12e-05	0.02
LINC00548	400123	13q14.11	0.015	-0.006	5.21e-05	0.021
FOXO1	2308	13q14.11	0.015	-0.006	5.3e-05	0.021
MIR320D1	100313896	13q14.11	0.015	-0.006	5.3e-05	0.021
hsa-mir-320d-1	-900	13q14.11	0.015	-0.006	5.3e-05	0.021
MRPS31	10240	13q14.11	0.015	-0.006	5.3e-05	0.021
SLC25A15	10166	13q14.11	0.015	-0.006	5.3e-05	0.021
LOC100616668	100616668	13q14.11	0.015	-0.006	5.3e-05	0.021
MIR621	693206	13q14.11	0.015	-0.006	5.3e-05	0.021
hsa-mir-621	-900	13q14.11	0.015	-0.006	5.3e-05	0.021
SUGT1P3	283507	13q14.11	0.015	-0.006	5.3e-05	0.021
ELF1	1997	13q14.11	0.015	-0.006	5.3e-05	0.021
WBP4	11193	13q14.11	0.015	-0.006	5.3e-05	0.021
hsa-mir-3168	-902	13q14.11	0.015	-0.006	5.3e-05	0.021
KBTBD6	89890	13q14.11	0.015	-0.006	5.3e-05	0.021
SERP2	387923	13q14.11	0.014	-0.006	6.54e-05	0.02
TSC22D1	8848	13q14.11	0.014	-0.006	6.54e-05	0.02
TSC22D1-AS1	641467	13q14.11	0.014	-0.006	6.54e-05	0.02
STARD13	90627	13q13.1	0.017	-0.005	7.13e-05	0.022
ELAVL2	1993	9p21.3	-0.6375	-0.193	7.63e-05	0.4445
KL	9365	13q13.1	0.0165	-0.005	8.92e-05	0.0215
UBL3	5412	13q12.3	0.0155	-0.005	9.23e-05	0.0205
LOC440131	440131	13q12.3	0.0155	-0.005	9.23e-05	0.0205
KATNAL1	84056	13q12.3	0.0155	-0.005	9.23e-05	0.0205
LINC00426	100188949	13q12.3	0.0155	-0.005	9.23e-05	0.0205
HMGB1	3146	13q12.3	0.0155	-0.005	9.23e-05	0.0205
USPL1	10208	13q12.3	0.0155	-0.005	9.23e-05	0.0205
ALOX5AP	241	13q12.3	0.0155	-0.005	9.23e-05	0.0205
TEX26-AS1	100507064	13q12.3	0.0155	-0.005	9.23e-05	0.0205
C13orf33	84935	13q12.3	0.0155	-0.005	9.23e-05	0.0205
TEX26	122046	13q12.3	0.0155	-0.005	9.23e-05	0.0205
HSPH1	10808	13q12.3	0.0155	-0.005	9.23e-05	0.0205
B3GALTL	145173	13q12.3	0.0155	-0.005	9.23e-05	0.0205
LINC00330	144817	13q14.12	0.014	-0.006	9.55e-05	0.02
MAB21L1	4081	13q13.3	0.0155	-0.005	0.000103958	0.0205
MIR548F5	100302239	13q13.3	0.0155	-0.005	0.000103958	0.0205
CCDC169-SOHLH2	100526761	13q13.3	0.0155	-0.005	0.000103958	0.0205
SOHLH2	54937	13q13.3	0.0155	-0.005	0.000103958	0.0205
CCDC169	728591	13q13.3	0.0155	-0.005	0.000103958	0.0205
N4BP2L1	90634	13q13.1	0.016	-0.005	0.000105735	0.021
N4BP2L2	10443	13q13.1	0.016	-0.005	0.000105735	0.021
CG030	116828	13q13.1	0.016	-0.005	0.000105735	0.021
DMRT1	1761	9p24.3	-0.623	-0.193	0.000109517	0.43
C9orf66	157983	9p24.3	-0.623	-0.193	0.000109525	0.43
CBWD1	55871	9p24.3	-0.623	-0.193	0.000109525	0.43
DOCK8	81704	9p24.3	-0.623	-0.193	0.000109525	0.43
FAM138C	654835	9p24.3	-0.623	-0.193	0.000109525	0.43
FOXD4	2298	9p24.3	-0.623	-0.193	0.000109525	0.43
KANK1	23189	9p24.3	-0.623	-0.193	0.000109525	0.43
WASH1	100287171	9p24.3	-0.623	-0.193	0.000109525	0.43
hsa-mir-1302-9	-585	9p24.3	-0.623	-0.193	0.000109525	0.43
DCLK1	9201	13q13.3	0.0155	-0.005	0.000111241	0.0205
SPG20	23111	13q13.3	0.0155	-0.005	0.000111241	0.0205
SPG20OS	100507135	13q13.3	0.0155	-0.005	0.000111241	0.0205
CCNA1	8900	13q13.3	0.0155	-0.005	0.000111241	0.0205
SERTM1	400120	13q13.3	0.0155	-0.005	0.000111241	0.0205
RFXAP	5994	13q13.3	0.0155	-0.005	0.000111241	0.0205
SMAD9	4093	13q13.3	0.0155	-0.005	0.000111241	0.0205
BRCA2	675	13q13.1	0.016	-0.005	0.000113136	0.021
PDS5B	23047	13q13.1	0.016	-0.005	0.000113136	0.021
ITM2B	9445	13q14.2	0.014	-0.006	0.000125151	0.02
RB1	5925	13q14.2	0.014	-0.006	0.000125151	0.02
LPAR6	10161	13q14.2	0.014	-0.006	0.000125151	0.02
RCBTB2	1102	13q14.2	0.014	-0.006	0.000125151	0.02
NBEA	26960	13q13.3	0.015	-0.005	0.000127268	0.02
RFC3	5983	13q13.2	0.0155	-0.005	0.00015039	0.0205
DMRT2	10655	9p24.3	-0.6195	-0.193	0.000153105	0.4265
DMRT3	58524	9p24.3	-0.6195	-0.193	0.000153105	0.4265
NUFIP1	26747	13q14.12	0.012	-0.006	0.000180389	0.018
KIAA1704	55425	13q14.12	0.012	-0.006	0.000180389	0.018
GTF2F2	2963	13q14.12	0.012	-0.006	0.000180389	0.018
KCTD4	386618	13q14.12	0.012	-0.006	0.000180389	0.018
TPT1	7178	13q14.13	0.012	-0.006	0.000180389	0.018
SNORA31	677814	13q14.13	0.012	-0.006	0.000180389	0.018
TPT1-AS1	100190939	13q14.13	0.012	-0.006	0.000180389	0.018
SLC25A30	253512	13q14.13	0.012	-0.006	0.000180389	0.018
COG3	83548	13q14.13	0.012	-0.006	0.000180389	0.018
FAM194B	220081	13q14.13	0.012	-0.006	0.000180389	0.018
SPERT	220082	13q14.13	0.012	-0.006	0.000180389	0.018
SIAH3	283514	13q14.13	0.012	-0.006	0.000180389	0.018
CCDC122	160857	13q14.11	0.012	-0.006	0.000186396	0.018
SH3GL2	6456	9p22.2	-0.61	-0.193	0.000186679	0.417
LACC1	144811	13q14.11	0.012	-0.006	0.000192604	0.018
BNC2	54796	9p22.3	-0.61	-0.193	0.000192895	0.417
LRCH1	23143	13q14.13	0.014	-0.006	0.000219429	0.02
THSD1	55901	13q14.3	0.012	-0.006	0.000219429	0.018
VPS36	51028	13q14.3	0.012	-0.006	0.000219429	0.018
CKAP2	26586	13q14.3	0.012	-0.006	0.000219429	0.018
TPTE2P3	220115	13q14.3	0.012	-0.006	0.000219429	0.018
IFNE	338376	9p21.3	-0.6615	-0.197	0.000225854	0.4645
MIR31	407035	9p21.3	-0.6615	-0.197	0.000225854	0.4645
hsa-mir-31	-749	9p21.3	-0.6615	-0.197	0.000225854	0.4645
MIR31HG	554202	9p21.3	-0.6615	-0.197	0.000229939	0.4645
HNRNPA1L2	144983	13q14.3	0.012	-0.006	0.000234121	0.018
IFNA21	3452	9p21.3	-0.6615	-0.197	0.000245292	0.4645
IFNA4	3441	9p21.3	-0.6615	-0.197	0.000245292	0.4645
IFNA10	3446	9p21.3	-0.6615	-0.197	0.000245292	0.4645
IFNA16	3449	9p21.3	-0.6615	-0.197	0.000245292	0.4645
IFNA7	3444	9p21.3	-0.6615	-0.197	0.000245292	0.4645
IFNA17	3451	9p21.3	-0.6615	-0.197	0.000245292	0.4645
IFNA14	3448	9p21.3	-0.6615	-0.197	0.000245292	0.4645
IFNA22P	3453	9p21.3	-0.6615	-0.197	0.000245292	0.4645
IFNA5	3442	9p21.3	-0.6615	-0.197	0.000245292	0.4645
KLHL9	55958	9p21.3	-0.6615	-0.197	0.000245292	0.4645
IFNA6	3443	9p21.3	-0.6615	-0.197	0.000245292	0.4645
IFNA13	3447	9p21.3	-0.6615	-0.197	0.000245292	0.4645
IFNA2	3440	9p21.3	-0.6615	-0.197	0.000245292	0.4645
IFNA8	3445	9p21.3	-0.6615	-0.197	0.000245292	0.4645
IFNA1	3439	9p21.3	-0.6615	-0.197	0.000245292	0.4645
TTL	150465	2p22.1	0.0155	-0.005	0.00024987	0.0205
MTAP	4507	9p21.3	-0.703	-0.213	0.000255733	0.49
SUGT1	10910	13q14.3	0.012	-0.006	0.00030261	0.018
LECT1	11061	13q14.3	0.012	-0.006	0.00030261	0.018
MIR759	100313778	13q14.3	0.012	-0.006	0.00030261	0.018
hsa-mir-759	-992	13q14.3	0.012	-0.006	0.00030261	0.018
PCDH8	5100	13q14.3	0.012	-0.006	0.00030261	0.018
OLFM4	10562	13q14.3	0.012	-0.006	0.00030261	0.018
MIR1297	100302187	13q14.3	0.012	-0.006	0.00030261	0.018
hsa-mir-1297	-1003	13q14.3	0.012	-0.006	0.00030261	0.018
ESD	2098	13q14.2	0.014	-0.006	0.000302628	0.02
SUCLA2	8803	13q14.2	0.014	-0.006	0.000312367	0.02
NUDT15	55270	13q14.2	0.014	-0.006	0.000312367	0.02
MED4	29079	13q14.2	0.014	-0.006	0.000312367	0.02
IFNW1	3467	9p21.3	-0.6355	-0.197	0.000327432	0.4385
RXFP2	122042	13q13.1	0.0155	-0.005	0.000327567	0.0205
EEF1DP3	196549	13q13.1	0.0155	-0.005	0.000327567	0.0205
FRY	10129	13q13.1	0.0155	-0.005	0.000327567	0.0205
ZAR1L	646799	13q13.1	0.0155	-0.005	0.000327567	0.0205
ZC3H13	23091	13q14.13	0.012	-0.006	0.00033285	0.018
CPB2	1361	13q14.13	0.012	-0.006	0.00033285	0.018
LOC100509894	100509894	13q14.13	0.012	-0.006	0.00033285	0.018
LCP1	3936	13q14.13	0.012	-0.006	0.00033285	0.018
KIAA0226L	80183	13q14.13	0.012	-0.006	0.00033285	0.018
LMBRD1	55788	6q13	-0.024	0.002	0.000333065	0.026
COL19A1	1310	6q13	-0.024	0.002	0.000333065	0.026
PHF3	23469	6q12	-0.009	0.012	0.000349161	0.021
SMARCA2	6595	9p24.3	-0.6165	-0.193	0.000354914	0.4235
C9orf123	90871	9p24.1	-0.6165	-0.193	0.000371994	0.4235
CNTLN	54875	9p22.2	-0.598	-0.193	0.000415262	0.405
KDM4C	23081	9p24.1	-0.6165	-0.193	0.000421567	0.4235
MTUS2	23281	13q12.3	0.014	-0.005	0.000441226	0.019
SLC7A1	6541	13q12.3	0.014	-0.005	0.000441226	0.019
TYRP1	7306	9p23	-0.598	-0.193	0.000448556	0.405
LURAP1L	286343	9p23	-0.598	-0.193	0.000448556	0.405
MPDZ	8777	9p23	-0.598	-0.193	0.000448556	0.405
FLJ41200	401492	9p23	-0.598	-0.193	0.000448556	0.405
ALG11	440138	13q14.3	0.012	-0.006	0.000469518	0.018
UTP14C	9724	13q14.3	0.012	-0.006	0.000469518	0.018
NEK5	341676	13q14.3	0.012	-0.006	0.000469518	0.018
NEK3	4752	13q14.3	0.012	-0.006	0.000469518	0.018
THSD1P1	374500	13q14.3	0.012	-0.006	0.000469518	0.018
FLJ35024	401491	9p24.2	-0.6165	-0.193	0.000470017	0.4235
VLDLR	7436	9p24.2	-0.6165	-0.193	0.000470017	0.4235
KCNV2	169522	9p24.2	-0.6165	-0.193	0.000470017	0.4235
KLF12	11278	13q22.1	0.014	-0.006	0.000476884	0.02
LMO7	4008	13q22.2	0.014	-0.006	0.000476911	0.02
PTP4A1	7803	6q12	-0.009	0.012	0.000492022	0.021
KCTD12	115207	13q22.3	0.014	-0.006	0.000499689	0.02
BTF3P11	690	13q22.3	0.014	-0.006	0.000499689	0.02
MIR3665	100500861	13q22.3	0.014	-0.006	0.000499689	0.02
SLAIN1	122060	13q22.3	0.014	-0.006	0.000499689	0.02
C9orf93	203238	9p22.3	-0.598	-0.193	0.000574026	0.405
CYSLTR2	57105	13q14.2	0.012	-0.006	0.000582024	0.018
CTAGE11P	647288	13q22.2	0.014	-0.006	0.000591116	0.02
TBC1D4	9882	13q22.2	0.014	-0.006	0.000591116	0.02
COMMD6	170622	13q22.2	0.014	-0.006	0.000591116	0.02
UCHL3	7347	13q22.2	0.014	-0.006	0.000591116	0.02
PRR20A	122183	13q21.1	0.011	-0.006	0.000600178	0.017
PRR20B	729233	13q21.1	0.011	-0.006	0.000600178	0.017
PRR20C	729240	13q21.1	0.011	-0.006	0.000600178	0.017
PRR20D	729246	13q21.1	0.011	-0.006	0.000600178	0.017
PRR20E	729250	13q21.1	0.011	-0.006	0.000600178	0.017
LINC00347	338864	13q22.1	0.014	-0.006	0.000609337	0.02
POU4F1	5457	13q31.1	0.014	-0.006	0.000618891	0.02
RNF219	79596	13q31.1	0.014	-0.006	0.000618891	0.02
GLIS3	169792	9p24.2	-0.6165	-0.193	0.00061909	0.4235
CLN5	1203	13q22.3	0.014	-0.006	0.000637974	0.02
FBXL3	26224	13q22.3	0.014	-0.006	0.000637974	0.02
MYCBP2	23077	13q22.3	0.014	-0.006	0.000637974	0.02
SCEL	8796	13q22.3	0.014	-0.006	0.000637974	0.02
LGSN	51557	6q12	-0.007	0.019	0.000638042	0.026
RRAGA	10670	9p22.1	-0.608	-0.193	0.000638451	0.415
SCARNA8	677776	9p22.1	-0.608	-0.193	0.000638451	0.415
ZDHHC21	340481	9p22.3	-0.598	-0.193	0.000648116	0.405
CER1	9350	9p22.3	-0.598	-0.193	0.000648116	0.405
FREM1	158326	9p22.3	-0.598	-0.193	0.000648116	0.405
EDNRB	1910	13q22.3	0.014	-0.006	0.000657568	0.02
COL9A1	1297	6q13	-0.024	0.002	0.000657638	0.026
FAM154A	158297	9p22.1	-0.604	-0.193	0.000657988	0.411
HAUS6	54801	9p22.1	-0.608	-0.193	0.000658092	0.415
EYS	346007	6q12	-0.009	0.019	0.000667751	0.028
NFIB	4781	9p23	-0.598	-0.193	0.000688229	0.405
FNDC3A	22862	13q14.2	0.012	-0.006	0.000698005	0.018
MLNR	2862	13q14.2	0.012	-0.006	0.000698005	0.018
HTR2A	3356	13q14.2	0.012	-0.006	0.000698115	0.018
PLIN2	123	9p22.1	-0.608	-0.193	0.000698998	0.415
DENND4C	55667	9p22.1	-0.608	-0.193	0.000698998	0.415
RPS6	6194	9p22.1	-0.608	-0.193	0.000698998	0.415
ECD	11319	10q22.1	-0.578	-0.126	0.000720099	0.452
ADAMTSL1	92949	9p22.2	-0.598	-0.193	0.000720325	0.405
CDADC1	81602	13q14.2	0.012	-0.006	0.000730145	0.018
PTPRD	5789	9p24.1	-0.598	-0.193	0.000823738	0.405
MIR3152	100422869	9p22.1	-0.598	-0.193	0.000836327	0.405
hsa-mir-3152	-726	9p22.1	-0.598	-0.193	0.000836327	0.405
DIAPH3	81624	13q21.2	0.011	-0.006	0.000847881	0.017
MIR3169	100422973	13q21.2	0.011	-0.007	0.000847924	0.018
hsa-mir-3169	-1056	13q21.2	0.011	-0.007	0.000847924	0.018
PCDH20	64881	13q21.2	0.011	-0.007	0.000847924	0.018
RBM26	64062	13q31.1	0.012	-0.006	0.000860417	0.018
RBM26-AS1	100505538	13q31.1	0.012	-0.006	0.000860417	0.018
NDFIP2	54602	13q31.1	0.012	-0.006	0.000860417	0.018
ACER2	340485	9p22.1	-0.608	-0.193	0.000887403	0.415
SLC24A2	25769	9p22.1	-0.608	-0.193	0.000887448	0.415
TUSC1	286319	9p21.2	-0.61	-0.148	0.000913089	0.462
MZT1	440145	13q21.33	0.012	-0.006	0.000954069	0.018
BORA	79866	13q22.1	0.012	-0.006	0.000954069	0.018
DIS3	22894	13q22.1	0.012	-0.006	0.000954069	0.018
PIBF1	10464	13q22.1	0.012	-0.006	0.000954069	0.018
KLF5	688	13q22.1	0.012	-0.006	0.000954069	0.018
PCDH17	27253	13q21.1	0.011	-0.006	0.000982672	0.017
GLIS3-AS1	84850	9p24.2	-0.6165	-0.193	0.00105803	0.4235
MIR622	693207	13q31.3	0.011	-0.005	0.00110439	0.016
hsa-mir-622	-1278	13q31.3	0.011	-0.005	0.00110439	0.016
FAM149B1	317662	10q22.2	-0.5665	-0.126	0.00115471	0.4405
KIAA0020	9933	9p24.2	-0.6165	-0.193	0.00118848	0.4235
TDRD3	81550	13q21.2	0.011	-0.006	0.00120504	0.017
RFX3	5991	9p24.2	-0.6165	-0.193	0.00122334	0.4235
GSX1	219409	13q12.2	0.012	-0.005	0.00125799	0.017
ATP5EP2	432369	13q12.2	0.012	-0.005	0.00125799	0.017
CDX2	1045	13q12.2	0.012	-0.005	0.00125799	0.017
PDX1	3651	13q12.2	0.012	-0.005	0.00125799	0.017
PRHOXNB	646625	13q12.2	0.012	-0.005	0.00125799	0.017
FLT3	2322	13q12.2	0.012	-0.005	0.00125799	0.017
PAN3	255967	13q12.2	0.012	-0.005	0.00125799	0.017
PAN3-AS1	100288730	13q12.2	0.012	-0.005	0.00125799	0.017
FLT1	2321	13q12.2	0.012	-0.005	0.00125799	0.017
POMP	51371	13q12.3	0.012	-0.005	0.00125799	0.017
SLC46A3	283537	13q12.3	0.012	-0.005	0.00125799	0.017
IFNB1	3456	9p21.3	-0.6245	-0.197	0.00125854	0.4275
LINC00410	144776	13q31.3	0.011	-0.005	0.00125866	0.016
MIR17	406952	13q31.3	0.011	-0.005	0.00125866	0.016
MIR17HG	407975	13q31.3	0.011	-0.005	0.00125866	0.016
MIR18A	406953	13q31.3	0.011	-0.005	0.00125866	0.016
MIR19A	406979	13q31.3	0.011	-0.005	0.00125866	0.016
MIR19B1	406980	13q31.3	0.011	-0.005	0.00125866	0.016
MIR20A	406982	13q31.3	0.011	-0.005	0.00125866	0.016
MIR92A1	407048	13q31.3	0.011	-0.005	0.00125866	0.016
hsa-mir-17	-1286	13q31.3	0.011	-0.005	0.00125866	0.016
hsa-mir-18a	-1286	13q31.3	0.011	-0.005	0.00125866	0.016
hsa-mir-19a	-1286	13q31.3	0.011	-0.005	0.00125866	0.016
hsa-mir-19b-1	-1286	13q31.3	0.011	-0.005	0.00125866	0.016
hsa-mir-20a	-1286	13q31.3	0.011	-0.005	0.00125866	0.016
hsa-mir-92a-1	-1286	13q31.3	0.011	-0.005	0.00125866	0.016
POLR1D	51082	13q12.2	0.012	-0.005	0.00129473	0.017
C9orf146	100113404	9p23	-0.598	-0.193	0.00129541	0.405
PTPLAD2	401494	9p21.3	-0.6245	-0.197	0.00131397	0.4275
DACH1	1602	13q21.33	0.012	-0.006	0.00141137	0.018
ATXN8OS	6315	13q21.33	0.012	-0.006	0.00145221	0.018
CD274	29126	9p24.1	-0.61	-0.193	0.00147387	0.417
PDCD1LG2	80380	9p24.1	-0.61	-0.193	0.00147387	0.417
KIAA1432	57589	9p24.1	-0.61	-0.193	0.00147387	0.417
ERMP1	79956	9p24.1	-0.61	-0.193	0.00147387	0.417
MLANA	2315	9p24.1	-0.61	-0.193	0.00147387	0.417
KIAA2026	158358	9p24.1	-0.61	-0.193	0.00147387	0.417
MIR4665	100616288	9p24.1	-0.61	-0.193	0.00147387	0.417
RANBP6	26953	9p24.1	-0.61	-0.193	0.00147387	0.417
C9orf46	55848	9p24.1	-0.61	-0.193	0.00147394	0.417
IL33	90865	9p24.1	-0.61	-0.193	0.00147394	0.417
GLDC	2731	9p24.1	-0.61	-0.193	0.00147394	0.417
TPD52L3	89882	9p24.1	-0.61	-0.193	0.00147394	0.417
UHRF2	115426	9p24.1	-0.61	-0.193	0.00147394	0.417
LOC389705	389705	9p22.3	-0.59	-0.193	0.00147435	0.397
TTC39B	158219	9p22.3	-0.59	-0.193	0.00147442	0.397
SNAPC3	6619	9p22.3	-0.59	-0.193	0.00151687	0.397
PSIP1	11168	9p22.3	-0.59	-0.193	0.00151687	0.397
LINC00550	338862	13q21.33	0.012	-0.006	0.00153719	0.018
JAK2	3717	9p24.1	-0.61	-0.193	0.00156007	0.417
INSL4	3641	9p24.1	-0.61	-0.193	0.00156007	0.417
INSL6	11172	9p24.1	-0.61	-0.193	0.00156007	0.417
RLN2	6019	9p24.1	-0.61	-0.193	0.00156007	0.417
RLN1	6013	9p24.1	-0.61	-0.193	0.00156007	0.417
OR4A47	403253	11p11.2	-0.1125	-0.008	0.00160412	0.1045
LINGO2	158038	9p21.2	-0.5995	-0.133	0.00160545	0.4665
GPC5	2262	13q31.3	0.011	-0.005	0.0016271	0.016
OR7E156P	283491	13q21.31	0.011	-0.006	0.00174531	0.017
LOC120824	120824	11p11.12	-0.1125	-0.008	0.00174563	0.1045
CAB39L	81617	13q14.2	0.011	-0.006	0.00176966	0.017
SETDB2	83852	13q14.2	0.011	-0.006	0.00176966	0.017
PHF11	51131	13q14.2	0.011	-0.006	0.00176966	0.017
RCBTB1	55213	13q14.2	0.011	-0.006	0.00176966	0.017
ARL11	115761	13q14.2	0.011	-0.006	0.00176966	0.017
PCDH9	5101	13q21.32	0.012	-0.006	0.00184575	0.018
SLC1A1	6505	9p24.2	-0.61	-0.193	0.00184707	0.417
RCL1	10171	9p24.1	-0.61	-0.193	0.00184707	0.417
MIR101-2	406894	9p24.1	-0.61	-0.193	0.00184707	0.417
hsa-mir-101-2	-622	9p24.1	-0.61	-0.193	0.00184707	0.417
MIR4703	100616423	13q14.3	0.011	-0.006	0.00192466	0.017
WDFY2	115825	13q14.3	0.011	-0.006	0.00192466	0.017
DHRS12	79758	13q14.3	0.011	-0.006	0.00192466	0.017
LINC00282	283521	13q14.3	0.011	-0.006	0.00192466	0.017
CCDC70	83446	13q14.3	0.011	-0.006	0.00192466	0.017
ATP7B	540	13q14.3	0.011	-0.006	0.00192466	0.017
FAM135A	57579	6q13	-0.024	0.002	0.00192569	0.026
C6orf57	135154	6q13	-0.024	0.002	0.00192569	0.026
PTEN	5728	10q23.31	-0.5665	-0.128	0.00192595	0.4385
C9orf68	55064	9p24.2	-0.61	-0.193	0.00195304	0.417
PPAPDC2	403313	9p24.1	-0.61	-0.193	0.00195304	0.417
CDC37L1	55664	9p24.1	-0.61	-0.193	0.00195304	0.417
AK3	50808	9p24.1	-0.61	-0.193	0.00195304	0.417
ABCC4	10257	13q32.1	0.011	-0.005	0.00203542	0.016
PGBD5	79605	1q42.13	0.329	0.025	0.002065	0.304
LOC440040	440040	11p11.12	-0.055	-0.008	0.00209232	0.047
OR4C13	283092	11p11.12	-0.055	-0.008	0.00209232	0.047
OR4C12	283093	11p11.12	-0.055	-0.008	0.00209232	0.047
BAI3	577	6q12	-0.014	0.002	0.00221177	0.016
NUDT13	25961	10q22.1	-0.5665	-0.126	0.00230549	0.4405
CTAGE10P	220429	13q14.2	0.0105	-0.006	0.00233562	0.0165
SPRYD7	57213	13q14.2	0.0105	-0.006	0.00233562	0.0165
DLEU1	10301	13q14.2	0.0105	-0.006	0.00233562	0.0165
DLEU2	8847	13q14.2	0.0105	-0.006	0.00233562	0.0165
DLEU7	220107	13q14.3	0.0105	-0.006	0.00233562	0.0165
KCNRG	283518	13q14.2	0.0105	-0.006	0.00233562	0.0165
MIR15A	406948	13q14.2	0.0105	-0.006	0.00233562	0.0165
MIR16-1	406950	13q14.2	0.0105	-0.006	0.00233562	0.0165
MIR3613	100500908	13q14.2	0.0105	-0.006	0.00233562	0.0165
RNASEH2B	79621	13q14.3	0.0105	-0.006	0.00233562	0.0165
ST13P4	145165	13q14.2	0.0105	-0.006	0.00233562	0.0165
TRIM13	10206	13q14.2	0.0105	-0.006	0.00233562	0.0165
hsa-mir-15a	-971	13q14.2	0.0105	-0.006	0.00233562	0.0165
hsa-mir-16-1	-971	13q14.2	0.0105	-0.006	0.00233562	0.0165
LIPJ	142910	10q23.31	-0.5665	-0.121	0.00233693	0.4455
LIPF	8513	10q23.31	-0.5665	-0.121	0.00233693	0.4455
LIPK	643414	10q23.31	-0.5665	-0.121	0.00233693	0.4455
LIPN	643418	10q23.31	-0.5665	-0.121	0.00233693	0.4455
LIPM	340654	10q23.31	-0.5665	-0.121	0.00233693	0.4455
ANKRD22	118932	10q23.31	-0.5665	-0.121	0.00233693	0.4455
STAMBPL1	57559	10q23.31	-0.5665	-0.121	0.00233693	0.4455
ACTA2	59	10q23.31	-0.5665	-0.121	0.00233693	0.4455
FAS	355	10q23.31	-0.5665	-0.121	0.00233693	0.4455
FAS-AS1	100302740	10q23.31	-0.5665	-0.121	0.00233693	0.4455
MIR4679-1	100616128	10q23.31	-0.5665	-0.121	0.00233693	0.4455
MIR4679-2	100616192	10q23.31	-0.5665	-0.121	0.00233693	0.4455
CH25H	9023	10q23.31	-0.5665	-0.121	0.00233693	0.4455
LIPA	3988	10q23.31	-0.5665	-0.121	0.00233693	0.4455
IFIT2	3433	10q23.31	-0.5665	-0.121	0.00233693	0.4455
IFIT3	3437	10q23.31	-0.5665	-0.121	0.00233693	0.4455
IFIT1B	439996	10q23.31	-0.5665	-0.121	0.00233693	0.4455
IFIT1	3434	10q23.31	-0.5665	-0.121	0.00233693	0.4455
IFIT5	24138	10q23.31	-0.5665	-0.121	0.00233693	0.4455
SLC16A12	387700	10q23.31	-0.5665	-0.121	0.00233693	0.4455
PANK1	53354	10q23.31	-0.5665	-0.121	0.00233693	0.4455
MIR107	406901	10q23.31	-0.5665	-0.121	0.00233693	0.4455
hsa-mir-107	-1281	10q23.31	-0.5665	-0.121	0.00233693	0.4455
FLJ37201	283011	10q23.31	-0.5665	-0.121	0.00233693	0.4455
KIF20B	9585	10q23.31	-0.5665	-0.121	0.00233693	0.4455
LOC643529	643529	10q23.31	-0.5665	-0.121	0.00233693	0.4455
DNAJC9	23234	10q22.2	-0.5665	-0.126	0.00233733	0.4405
KCNMA1	3778	10q22.3	-0.5665	-0.127	0.00233733	0.4395
DLG5	9231	10q22.3	-0.5665	-0.127	0.00233733	0.4395
LOC100128292	100128292	10q22.3	-0.5665	-0.127	0.00233733	0.4395
POLR3A	11128	10q22.3	-0.5665	-0.127	0.00233733	0.4395
RPS24	6229	10q22.3	-0.5665	-0.127	0.00233733	0.4395
LOC100132987	100132987	10q22.3	-0.5665	-0.127	0.00233733	0.4395
LOC283050	283050	10q22.3	-0.5665	-0.127	0.00233733	0.4395
GUCY1B2	2974	13q14.3	0.0105	-0.006	0.00246696	0.0165
KLLN	100144748	10q23.31	-0.5665	-0.128	0.00246833	0.4385
MRPS16	51021	10q22.2	-0.5665	-0.128	0.00246875	0.4385
GALNT2	2590	1q42.13	0.329	0.025	0.00250297	0.304
LOC283116	283116	11p11.12	-0.055	-0.008	0.00253557	0.047
TRIM64C	646754	11p11.12	-0.055	-0.008	0.00253557	0.047
FOLH1	2346	11p11.12	-0.055	-0.008	0.00253557	0.047
GHITM	27069	10q23.1	-0.5665	-0.127	0.00253665	0.4395
C10orf99	387695	10q23.1	-0.5665	-0.127	0.00253665	0.4395
CDHR1	92211	10q23.1	-0.5665	-0.127	0.00253665	0.4395
LRIT2	340745	10q23.1	-0.5665	-0.127	0.00253665	0.4395
LRIT1	26103	10q23.1	-0.5665	-0.127	0.00253665	0.4395
RGR	5995	10q23.1	-0.5665	-0.127	0.00253665	0.4395
LOC170425	170425	10q23.1	-0.5665	-0.127	0.00253665	0.4395
LOC100507470	100507470	10q23.1	-0.5665	-0.127	0.00253665	0.4395
GRID1	2894	10q23.1	-0.5665	-0.127	0.00253665	0.4395
MIR346	442911	10q23.2	-0.5665	-0.127	0.00253665	0.4395
hsa-mir-346	-1256	10q23.2	-0.5665	-0.127	0.00253665	0.4395
WAPAL	23063	10q23.2	-0.5665	-0.127	0.00253665	0.4395
OPN4	94233	10q23.2	-0.5665	-0.127	0.00253665	0.4395
LDB3	11155	10q23.2	-0.5665	-0.127	0.00253665	0.4395
BMPR1A	657	10q23.2	-0.5665	-0.127	0.00253665	0.4395
MMRN2	79812	10q23.2	-0.5665	-0.127	0.00253665	0.4395
SNCG	6623	10q23.2	-0.5665	-0.127	0.00253665	0.4395
AGAP11	119385	10q23.2	-0.5665	-0.127	0.00253665	0.4395
C10orf116	10974	10q23.2	-0.5665	-0.127	0.00253665	0.4395
FAM25A	643161	10q23.2	-0.5665	-0.127	0.00253665	0.4395
GLUD1	2746	10q23.2	-0.5665	-0.127	0.00253665	0.4395
ZMIZ1	57178	10q22.3	-0.5665	-0.127	0.00253697	0.4395
TSPAN14	81619	10q23.1	-0.5665	-0.127	0.00257161	0.4395
SH2D4B	387694	10q23.1	-0.5665	-0.127	0.00257161	0.4395
GPC6	10082	13q31.3	0.011	-0.005	0.0026058	0.016
DCT	1638	13q32.1	0.011	-0.005	0.0026058	0.016
TGDS	23483	13q32.1	0.011	-0.005	0.0026058	0.016
GPR180	160897	13q32.1	0.011	-0.005	0.0026058	0.016
SOX21	11166	13q32.1	0.011	-0.005	0.0026058	0.016
C10orf103	414245	10q22.2	-0.5665	-0.128	0.00260657	0.4385
C10orf58	84293	10q23.1	-0.5665	-0.127	0.0026069	0.4395
PPIF	10105	10q22.3	-0.5665	-0.127	0.00264242	0.4395
ZCCHC24	219654	10q22.3	-0.5665	-0.127	0.00264242	0.4395
ANXA11	311	10q22.3	-0.5665	-0.127	0.00264242	0.4395
EIF5AL1	143244	10q22.3	-0.5665	-0.127	0.00264242	0.4395
FAM213A	80195	10q22.3	-0.5665	-0.127	0.00264242	0.4395
LOC100288974	100288974	10q22.3	-0.5665	-0.127	0.00264242	0.4395
LOC219347	219347	10q22.3	-0.5665	-0.127	0.00264242	0.4395
LOC439990	439990	10q22.3	-0.5665	-0.127	0.00264242	0.4395
LOC642361	642361	10q22.3	-0.5665	-0.127	0.00264242	0.4395
LOC650623	650623	10q22.3	-0.5665	-0.127	0.00264242	0.4395
MBL1P	8512	10q22.3	-0.5665	-0.127	0.00264242	0.4395
PLAC9	219348	10q22.3	-0.5665	-0.127	0.00264242	0.4395
SFTPA1	653509	10q22.3	-0.5665	-0.127	0.00264242	0.4395
SFTPA2	729238	10q22.3	-0.5665	-0.127	0.00264242	0.4395
SFTPD	6441	10q22.3	-0.5665	-0.127	0.00264242	0.4395
MAT1A	4143	10q23.1	-0.5665	-0.127	0.00264242	0.4395
DYDC1	143241	10q23.1	-0.5665	-0.127	0.00264242	0.4395
DYDC2	84332	10q23.1	-0.5665	-0.127	0.00264242	0.4395
FRMD4A	55691	10p13	-0.5315	-0.036	0.00264264	0.4955
hsa-mir-4293	-695	10p13	-0.5315	-0.036	0.00264264	0.4955
MIR1265	100302116	10p13	-0.5315	-0.036	0.00264264	0.4955
hsa-mir-1265	-695	10p13	-0.5315	-0.036	0.00264264	0.4955
FAM107B	83641	10p13	-0.5315	-0.036	0.00264264	0.4955
CDNF	441549	10p13	-0.5315	-0.036	0.00264264	0.4955
HSPA14	51182	10p13	-0.5315	-0.036	0.00264264	0.4955
SUV39H2	79723	10p13	-0.5315	-0.036	0.00264264	0.4955
DCLRE1C	64421	10p13	-0.5315	-0.036	0.00264264	0.4955
MEIG1	644890	10p13	-0.5315	-0.036	0.00264264	0.4955
OLAH	55301	10p13	-0.5315	-0.036	0.00264264	0.4955
ACBD7	414149	10p13	-0.5315	-0.036	0.00264264	0.4955
C10orf111	221060	10p13	-0.5315	-0.036	0.00264264	0.4955
NMT2	9397	10p13	-0.5315	-0.036	0.00264264	0.4955
RPP38	10557	10p13	-0.5315	-0.036	0.00264264	0.4955
LOC100192204	100192204	10p13	-0.5315	-0.036	0.00264264	0.4955
FAM171A1	221061	10p13	-0.5315	-0.036	0.00264264	0.4955
CDC123	8872	10p13	-0.5315	-0.036	0.00264275	0.4955
LOC283070	283070	10p13	-0.5315	-0.036	0.00264275	0.4955
CCDC3	83643	10p13	-0.5315	-0.036	0.00264275	0.4955
OPTN	10133	10p13	-0.5315	-0.036	0.00264275	0.4955
MCM10	55388	10p13	-0.5315	-0.036	0.00264275	0.4955
UCMA	221044	10p13	-0.5315	-0.036	0.00264275	0.4955
PHYH	5264	10p13	-0.5315	-0.036	0.00264275	0.4955
SEPHS1	22929	10p13	-0.5315	-0.036	0.00264275	0.4955
BEND7	222389	10p13	-0.5315	-0.036	0.00264275	0.4955
PRPF18	8559	10p13	-0.5315	-0.036	0.00264275	0.4955
FAM35A	54537	10q23.2	-0.5665	-0.128	0.00267826	0.4385
RSU1	6251	10p13	-0.5315	-0.036	0.00267882	0.4955
FKSG29	100131561	13q32.3	0.01	-0.005	0.00271387	0.015
MIR623	693208	13q32.3	0.01	-0.005	0.00271387	0.015
hsa-mir-623	-1348	13q32.3	0.01	-0.005	0.00271387	0.015
ITGA8	8516	10p13	-0.5315	-0.036	0.00275232	0.4955
FAM188A	80013	10p13	-0.5315	-0.036	0.00275232	0.4955
PTER	9317	10p13	-0.5315	-0.036	0.00275232	0.4955
C1QL3	389941	10p13	-0.5315	-0.036	0.00275232	0.4955
KLHL1	57626	13q21.33	0.011	-0.006	0.00282565	0.017
SMAP1	60682	6q13	-0.024	0.002	0.00282671	0.026
B3GAT2	135152	6q13	-0.024	0.002	0.00282671	0.026
OGFRL1	79627	6q13	-0.024	0.002	0.00282671	0.026
MIR30C2	407032	6q13	-0.024	0.002	0.00282671	0.026
hsa-mir-30c-2	-1134	6q13	-0.024	0.002	0.00282671	0.026
MIR30A	407029	6q13	-0.024	0.002	0.00282671	0.026
hsa-mir-30a	-1135	6q13	-0.024	0.002	0.00282671	0.026
LINC00472	79940	6q13	-0.024	0.002	0.00282671	0.026
CFL1P1	142913	10q23.31	-0.5665	-0.128	0.00282695	0.4385
ATAD1	84896	10q23.31	-0.5665	-0.128	0.00282707	0.4385
TTC18	118491	10q22.2	-0.5665	-0.128	0.00282742	0.4385
ANXA7	310	10q22.2	-0.5665	-0.128	0.00282742	0.4385
ZMYND17	118490	10q22.2	-0.5665	-0.128	0.00282742	0.4385
PPP3CB	5532	10q22.2	-0.5665	-0.128	0.00282742	0.4385
USP54	159195	10q22.2	-0.5665	-0.128	0.00282742	0.4385
MYOZ1	58529	10q22.2	-0.5665	-0.128	0.00282742	0.4385
SYNPO2L	79933	10q22.2	-0.5665	-0.128	0.00282742	0.4385
AGAP5	729092	10q22.2	-0.5665	-0.128	0.00282742	0.4385
BMS1P4	729096	10q22.2	-0.5665	-0.128	0.00282742	0.4385
SEC24C	9632	10q22.2	-0.5665	-0.128	0.00282742	0.4385
FUT11	170384	10q22.2	-0.5665	-0.128	0.00282742	0.4385
CHCHD1	118487	10q22.2	-0.5665	-0.128	0.00282742	0.4385
KIAA0913	23053	10q22.2	-0.5665	-0.128	0.00282742	0.4385
LOC100507331	100507331	10q22.2	-0.5665	-0.128	0.00282742	0.4385
NDST2	8509	10q22.2	-0.5665	-0.128	0.00282742	0.4385
CAMK2G	818	10q22.2	-0.5665	-0.128	0.00282742	0.4385
C10orf55	414236	10q22.2	-0.5665	-0.128	0.00282742	0.4385
PLAU	5328	10q22.2	-0.5665	-0.128	0.00282742	0.4385
VCL	7414	10q22.2	-0.5665	-0.128	0.00282742	0.4385
AP3M1	26985	10q22.2	-0.5665	-0.128	0.00282742	0.4385
ADK	132	10q22.2	-0.5665	-0.128	0.00282742	0.4385
KAT6B	23522	10q22.2	-0.5665	-0.128	0.00282742	0.4385
DUPD1	338599	10q22.2	-0.5665	-0.128	0.00282742	0.4385
DUSP13	51207	10q22.2	-0.5665	-0.128	0.00282742	0.4385
SAMD8	142891	10q22.2	-0.5665	-0.128	0.00282742	0.4385
VDAC2	7417	10q22.2	-0.5665	-0.128	0.00282742	0.4385
COMTD1	118881	10q22.2	-0.5665	-0.128	0.00282742	0.4385
ZNF503-AS1	253264	10q22.2	-0.5665	-0.128	0.00282742	0.4385
ZNF503	84858	10q22.2	-0.5665	-0.128	0.00282742	0.4385
ZNF503-AS2	100131213	10q22.2	-0.5665	-0.128	0.00282742	0.4385
hsa-mir-606	-1174	10q22.2	-0.5665	-0.128	0.00282742	0.4385
C10orf11	83938	10q22.2	-0.5665	-0.128	0.00282742	0.4385
DPPA5	340168	6q13	-0.065	0	0.0028646	0.065
C6orf221	154288	6q13	-0.065	0	0.0028646	0.065
OOEP	441161	6q13	-0.065	0	0.0028646	0.065
DDX43	55510	6q13	-0.065	0	0.0028646	0.065
MB21D1	115004	6q13	-0.065	0	0.0028646	0.065
MTO1	25821	6q13	-0.065	0	0.0028646	0.065
EEF1A1	1915	6q13	-0.065	0	0.0028646	0.065
SLC17A5	26503	6q13	-0.065	0	0.0028646	0.065
C10orf28	27291	10q24.2	-0.547	-0.121	0.00286566	0.426
OR4C45	403257	11p11.2	-0.1125	-0.009	0.0029033	0.1035
FAM22A	728118	10q23.2	-0.5665	-0.128	0.00290427	0.4385
FAM22D	728130	10q23.2	-0.5665	-0.128	0.00290427	0.4385
LOC439994	439994	10q23.2	-0.5665	-0.128	0.00290427	0.4385
LOC728190	728190	10q23.2	-0.5665	-0.128	0.00290427	0.4385
LOC728218	728218	10q23.2	-0.5665	-0.128	0.00290427	0.4385
MIR4678	100616296	10q23.2	-0.5665	-0.128	0.00290427	0.4385
MINPP1	9562	10q23.2	-0.5665	-0.128	0.00290427	0.4385
PAPSS2	9060	10q23.2	-0.5665	-0.128	0.00290427	0.4385
F2	2147	11p11.2	-0.1125	-0.008	0.00294128	0.1045
CKAP5	9793	11p11.2	-0.1125	-0.008	0.00294128	0.1045
SNORD67	692108	11p11.2	-0.1125	-0.008	0.00294128	0.1045
LOC100507401	100507401	11p11.2	-0.1125	-0.008	0.00294128	0.1045
LRP4	4038	11p11.2	-0.1125	-0.008	0.00294128	0.1045
C11orf49	79096	11p11.2	-0.1125	-0.008	0.00294128	0.1045
ARFGAP2	84364	11p11.2	-0.1125	-0.008	0.00294128	0.1045
PACSIN3	29763	11p11.2	-0.1125	-0.008	0.00294128	0.1045
DDB2	1643	11p11.2	-0.1125	-0.008	0.00294128	0.1045
ACP2	53	11p11.2	-0.1125	-0.008	0.00294128	0.1045
NR1H3	10062	11p11.2	-0.1125	-0.008	0.00294128	0.1045
MADD	8567	11p11.2	-0.1125	-0.008	0.00294128	0.1045
MYBPC3	4607	11p11.2	-0.1125	-0.008	0.00294128	0.1045
SLITRK6	84189	13q31.1	0.011	-0.005	0.00294176	0.016
MIR4282	100423005	6q13	-0.065	0	0.00294273	0.065
hsa-mir-4282	-1147	6q13	-0.065	0	0.00294273	0.065
KHDC1L	100129128	6q13	-0.065	0	0.00294273	0.065
KIAA1797	54914	9p21.3	-0.6145	-0.197	0.0029437	0.4175
MIR491	574444	9p21.3	-0.6145	-0.197	0.00298228	0.4175
hsa-mir-491	-743	9p21.3	-0.6145	-0.197	0.00298228	0.4175
FGF14-IT1	283480	13q33.1	0.01	-0.005	0.00298265	0.015
LOC283481	283481	13q33.1	0.01	-0.005	0.00298265	0.015
TPP2	7174	13q33.1	0.01	-0.005	0.00298265	0.015
METTL21C	196541	13q33.1	0.01	-0.005	0.00298265	0.015
CCDC168	643677	13q33.1	0.01	-0.005	0.00298265	0.015
TEX30	93081	13q33.1	0.01	-0.005	0.00298265	0.015
KDELC1	79070	13q33.1	0.01	-0.005	0.00298265	0.015
BIVM	54841	13q33.1	0.01	-0.005	0.00298265	0.015
BIVM-ERCC5	100533467	13q33.1	0.01	-0.005	0.00298265	0.015
ERCC5	2073	13q33.1	0.01	-0.005	0.00298265	0.015
METTL21CP1	121952	13q33.1	0.01	-0.005	0.00298265	0.015
SLC10A2	6555	13q33.1	0.01	-0.005	0.00298265	0.015
FAM190B	54462	10q23.1	-0.5665	-0.128	0.00298338	0.4385
MIR4500HG	642345	13q31.2	0.011	-0.005	0.00302182	0.016
MIR4500	100616182	13q31.2	0.011	-0.005	0.00302182	0.016
SLITRK5	26050	13q31.2	0.011	-0.005	0.00302182	0.016
NRG3	10718	10q23.1	-0.5665	-0.127	0.00302405	0.4395
P4HA1	5033	10q22.1	-0.547	-0.126	0.00302405	0.421
COG2	22796	1q42.2	0.329	0.025	0.00302442	0.304
AGT	183	1q42.2	0.329	0.025	0.00302442	0.304
TUBB8	347688	10p15.3	-0.5325	-0.043	0.00314806	0.4895
ZMYND11	10771	10p15.3	-0.5325	-0.043	0.00314806	0.4895
SPI1	6688	11p11.2	-0.1125	-0.008	0.00323085	0.1045
CYP2C9	1559	10q23.33	-0.547	-0.1	0.00323255	0.447
CYP2C8	1558	10q23.33	-0.547	-0.1	0.00323255	0.447
C10orf129	142827	10q23.33	-0.547	-0.1	0.00323255	0.447
PDLIM1	9124	10q23.33	-0.547	-0.1	0.00323255	0.447
SORBS1	10580	10q24.1	-0.547	-0.1	0.00323255	0.447
ALDH18A1	5832	10q24.1	-0.547	-0.1	0.00323255	0.447
TCTN3	26123	10q24.1	-0.547	-0.1	0.00323255	0.447
ENTPD1	953	10q24.1	-0.547	-0.1	0.00323255	0.447
LOC728558	728558	10q24.1	-0.547	-0.1	0.00323255	0.447
C10orf131	100127889	10q24.1	-0.547	-0.1	0.00323255	0.447
CC2D2B	387707	10q24.1	-0.547	-0.1	0.00323255	0.447
CCNJ	54619	10q24.1	-0.547	-0.1	0.00323255	0.447
MIR3157	100422892	10q24.1	-0.547	-0.1	0.00323255	0.447
hsa-mir-3157	-1331	10q24.1	-0.547	-0.1	0.00323255	0.447
CD109	135228	6q13	-0.065	0	0.00327511	0.065
CAPN2	824	1q41	0.246	0.021	0.00327709	0.225
CYP2C19	1557	10q23.33	-0.547	-0.1	0.00331978	0.447
MIR548AN	100616144	13q32.3	0.01	-0.005	0.00336324	0.015
KCNQ5	56479	6q13	-0.065	0	0.00336338	0.065
PIK3AP1	118788	10q24.1	-0.547	-0.121	0.00336446	0.426
CRTAC1	55118	10q24.2	-0.547	-0.121	0.00336446	0.426
SPRY2	10253	13q31.1	0.011	-0.006	0.00340723	0.017
TLL2	7093	10q24.1	-0.547	-0.121	0.00345478	0.426
TM9SF3	56889	10q24.1	-0.547	-0.121	0.00345478	0.426
hsa-mir-607	-1337	10q24.1	-0.547	-0.121	0.00345492	0.426
LCOR	84458	10q24.1	-0.547	-0.121	0.00345492	0.426
C10orf12	26148	10q24.1	-0.547	-0.121	0.00345492	0.426
SLIT1	6585	10q24.1	-0.547	-0.121	0.00345492	0.426
LOC100505540	100505540	10q24.1	-0.547	-0.121	0.00345492	0.426
ARHGAP19-SLIT1	100533184	10q24.1	-0.547	-0.121	0.00345492	0.426
ARHGAP19	84986	10q24.1	-0.547	-0.121	0.00345492	0.426
FRAT1	10023	10q24.1	-0.547	-0.121	0.00345492	0.426
FRAT2	23401	10q24.1	-0.547	-0.121	0.00345492	0.426
RRP12	23223	10q24.1	-0.547	-0.121	0.00345492	0.426
PGAM1	5223	10q24.1	-0.547	-0.121	0.00345492	0.426
EXOSC1	51013	10q24.1	-0.547	-0.121	0.00345492	0.426
ZDHHC16	84287	10q24.1	-0.547	-0.121	0.00345492	0.426
MMS19	64210	10q24.1	-0.547	-0.121	0.00345492	0.426
UBTD1	80019	10q24.1	-0.547	-0.121	0.00345492	0.426
ANKRD2	26287	10q24.2	-0.547	-0.121	0.00345492	0.426
HOGA1	112817	10q24.2	-0.547	-0.121	0.00345492	0.426
C10orf62	414157	10q24.2	-0.547	-0.121	0.00345492	0.426
MORN4	118812	10q24.2	-0.547	-0.121	0.00345492	0.426
PI4K2A	55361	10q24.2	-0.547	-0.121	0.00345492	0.426
AVPI1	60370	10q24.2	-0.547	-0.121	0.00345492	0.426
MARVELD1	83742	10q24.2	-0.547	-0.121	0.00345492	0.426
ZFYVE27	118813	10q24.2	-0.547	-0.121	0.00345492	0.426
SFRP5	6425	10q24.2	-0.547	-0.121	0.00345492	0.426
GOLGA7B	401647	10q24.2	-0.547	-0.121	0.00345492	0.426
PRTFDC1	56952	10p12.1	-0.522	-0.031	0.00354829	0.491
ENKUR	219670	10p12.1	-0.522	-0.031	0.00354829	0.491
THNSL1	79896	10p12.1	-0.522	-0.031	0.00354829	0.491
LOC100128811	100128811	10p12.1	-0.522	-0.031	0.00354829	0.491
GPR158	57512	10p12.1	-0.522	-0.031	0.00354829	0.491
MYO3A	53904	10p12.1	-0.522	-0.031	0.00354829	0.491
TP53BP2	7159	1q41	0.246	0.021	0.00354857	0.225
SLC39A13	91252	11p11.2	-0.1125	-0.009	0.00368951	0.1035
PSMC3	5702	11p11.2	-0.1125	-0.009	0.00368951	0.1035
RAPSN	5913	11p11.2	-0.1125	-0.009	0.00368951	0.1035
CELF1	10658	11p11.2	-0.1125	-0.009	0.00368951	0.1035
PTPMT1	114971	11p11.2	-0.1125	-0.009	0.00368951	0.1035
KBTBD4	55709	11p11.2	-0.1125	-0.009	0.00368951	0.1035
NDUFS3	4722	11p11.2	-0.1125	-0.009	0.00368951	0.1035
C1QTNF4	114900	11p11.2	-0.1125	-0.009	0.00368951	0.1035
FAM180B	399888	11p11.2	-0.1125	-0.009	0.00368951	0.1035
MTCH2	23788	11p11.2	-0.1125	-0.009	0.00368951	0.1035
C10orf47	254427	10p14	-0.5315	-0.036	0.00374031	0.4955
LOC219731	219731	10p14	-0.5315	-0.036	0.00374031	0.4955
ASCL2	430	11p15.5	-0.055	-0.003	0.00378579	0.052
C11orf21	29125	11p15.5	-0.055	-0.003	0.00378579	0.052
TSPAN32	10077	11p15.5	-0.055	-0.003	0.00378579	0.052
AGBL2	79841	11p11.2	-0.1125	-0.009	0.00378788	0.1035
FNBP4	23360	11p11.2	-0.1125	-0.009	0.00378788	0.1035
NUP160	23279	11p11.2	-0.1125	-0.009	0.00378788	0.1035
PTPRJ	5795	11p11.2	-0.1125	-0.009	0.00378788	0.1035
hsa-mir-3161	-952	11p11.2	-0.1125	-0.009	0.00378788	0.1035
OR4B1	119765	11p11.2	-0.1125	-0.009	0.00378788	0.1035
OR4X2	119764	11p11.2	-0.1125	-0.009	0.00378788	0.1035
OR4X1	390113	11p11.2	-0.1125	-0.009	0.00378788	0.1035
OR4S1	256148	11p11.2	-0.1125	-0.009	0.00378788	0.1035
OR4C3	256144	11p11.2	-0.1125	-0.009	0.00378788	0.1035
RNLS	55328	10q23.31	-0.5665	-0.128	0.00378906	0.4385
UPF2	26019	10p14	-0.5315	-0.043	0.0038399	0.4885
C9orf11	54586	9p21.2	-0.5995	-0.148	0.00384035	0.4515
EBPL	84650	13q14.2	0.011	-0.006	0.00388725	0.017
PFKFB3	5209	10p15.1	-0.5315	-0.043	0.00394189	0.4885
MIR3155A	100422989	10p15.1	-0.5315	-0.043	0.00394189	0.4885
MIR3155B	100628560	10p15.1	-0.5315	-0.043	0.00394189	0.4885
hsa-mir-3155	-632	10p15.1	-0.5315	-0.043	0.00394189	0.4885
LOC399715	399715	10p15.1	-0.5315	-0.043	0.00394189	0.4885
RIMS1	22999	6q13	-0.024	0	0.00404461	0.024
C9orf72	203228	9p21.2	-0.5995	-0.148	0.00404681	0.4515
KHDRBS2	202559	6q11.1	-0.0035	0.038	0.00409902	0.0415
PLXDC2	84898	10p12.31	-0.522	-0.036	0.00409982	0.486
MLLT3	4300	9p21.3	-0.608	-0.197	0.00409982	0.411
UBAC2	337867	13q32.3	0.0085	-0.005	0.00415121	0.0135
LOXL4	84171	10q24.2	-0.547	-0.128	0.00420708	0.419
SNORA59A	677885	1p36.22	-0.0775	-0.005	0.0042087	0.0725
SNORA59B	677882	1p36.22	-0.0775	-0.005	0.0042087	0.0725
NKX2-3	159296	10q24.2	-0.547	-0.128	0.00426231	0.419
SLC25A28	81894	10q24.2	-0.547	-0.128	0.00426231	0.419
ENTPD7	57089	10q24.2	-0.547	-0.128	0.00426231	0.419
COX15	1355	10q24.2	-0.547	-0.128	0.00426231	0.419
CUTC	51076	10q24.2	-0.547	-0.128	0.00426231	0.419
ABCC2	1244	10q24.2	-0.547	-0.128	0.00426231	0.419
DNMBP	23268	10q24.2	-0.547	-0.128	0.00426231	0.419
DNMBP-AS1	100188954	10q24.2	-0.547	-0.128	0.00426231	0.419
CPN1	1369	10q24.2	-0.547	-0.128	0.00426231	0.419
ERLIN1	10613	10q24.31	-0.547	-0.128	0.00426231	0.419
CHUK	1147	10q24.31	-0.547	-0.128	0.00426231	0.419
CWF19L1	55280	10q24.31	-0.547	-0.128	0.00426231	0.419
SNORA12	677800	10q24.31	-0.547	-0.128	0.00426231	0.419
BLOC1S2	282991	10q24.31	-0.547	-0.128	0.00426231	0.419
MIR873	100126316	9p21.1	-0.593	-0.148	0.00426346	0.445
MIR876	100126310	9p21.1	-0.593	-0.148	0.00426346	0.445
hsa-mir-873	-805	9p21.1	-0.593	-0.148	0.00426346	0.445
hsa-mir-876	-805	9p21.1	-0.593	-0.148	0.00426346	0.445
SYT13	57586	11p11.2	-0.055	-0.008	0.00437092	0.047
CHST1	8534	11p11.2	-0.055	-0.008	0.00437092	0.047
DKFZp779M0652	374387	11p11.2	-0.055	-0.008	0.00437092	0.047
SLC35C1	55343	11p11.2	-0.055	-0.008	0.00437092	0.047
CRY2	1408	11p11.2	-0.055	-0.008	0.00437092	0.047
MAPK8IP1	9479	11p11.2	-0.055	-0.008	0.00437092	0.047
C11orf94	143678	11p11.2	-0.055	-0.008	0.00437092	0.047
PEX16	9409	11p11.2	-0.055	-0.008	0.00437092	0.047
GYLTL1B	120071	11p11.2	-0.055	-0.008	0.00437092	0.047
PHF21A	51317	11p11.2	-0.055	-0.008	0.00437092	0.047
CREB3L1	90993	11p11.2	-0.055	-0.008	0.00437092	0.047
DGKZ	8525	11p11.2	-0.055	-0.008	0.00437092	0.047
CHRM4	1132	11p11.2	-0.055	-0.008	0.00437092	0.047
MDK	4192	11p11.2	-0.055	-0.008	0.00437092	0.047
MIR4688	100616368	11p11.2	-0.055	-0.008	0.00437092	0.047
AMBRA1	55626	11p11.2	-0.055	-0.008	0.00437092	0.047
MIR3160-1	100422827	11p11.2	-0.055	-0.008	0.00437092	0.047
MIR3160-2	100422825	11p11.2	-0.055	-0.008	0.00437092	0.047
hsa-mir-3160-1	-939	11p11.2	-0.055	-0.008	0.00437092	0.047
hsa-mir-3160-2	-939	11p11.2	-0.055	-0.008	0.00437092	0.047
ATG13	9776	11p11.2	-0.055	-0.008	0.00437092	0.047
ARHGAP1	392	11p11.2	-0.055	-0.008	0.00437092	0.047
ZNF408	79797	11p11.2	-0.055	-0.008	0.00437092	0.047
LNX2	222484	13q12.2	0.0105	-0.005	0.00437092	0.0155
PYROXD2	84795	10q24.2	-0.547	-0.128	0.00437443	0.419
MIR1287	100302133	10q24.2	-0.547	-0.128	0.00437443	0.419
hsa-mir-1287	-1349	10q24.2	-0.547	-0.128	0.00437443	0.419
HPS1	3257	10q24.2	-0.547	-0.128	0.00437443	0.419
MIR4685	100616482	10q24.2	-0.547	-0.128	0.00437443	0.419
HPSE2	60495	10q24.2	-0.547	-0.128	0.00437443	0.419
CNNM1	26507	10q24.2	-0.547	-0.128	0.00437443	0.419
GOT1	2805	10q24.2	-0.547	-0.128	0.00437443	0.419
PRKCQ	5588	10p15.1	-0.5315	-0.043	0.00437493	0.4885
ARHGAP21	57584	10p12.1	-0.462	-0.031	0.00437509	0.431
MIR4474	100616441	9p21.3	-0.608	-0.197	0.00443232	0.411
PRDM11	56981	11p11.2	-0.055	-0.008	0.00448563	0.047
USP12	219333	13q12.13	0.0105	-0.005	0.00448563	0.0155
NUDT5	11164	10p13	-0.5315	-0.043	0.00448972	0.4885
FAM124A	220108	13q14.3	0.0105	-0.006	0.00454469	0.0165
SERPINE3	647174	13q14.3	0.0105	-0.006	0.00454469	0.0165
INTS6	26512	13q14.3	0.0105	-0.006	0.00454469	0.0165
HTR7	3363	10q23.31	-0.547	-0.121	0.0045471	0.426
RPP30	10556	10q23.31	-0.547	-0.121	0.0045471	0.426
ANKRD1	27063	10q23.31	-0.547	-0.121	0.0045471	0.426
NUDT9P1	119369	10q23.32	-0.547	-0.121	0.0045471	0.426
PCGF5	84333	10q23.32	-0.547	-0.121	0.0045471	0.426
LOC100188947	100188947	10q23.32	-0.547	-0.121	0.0045471	0.426
HECTD2	143279	10q23.32	-0.547	-0.121	0.0045471	0.426
PPP1R3C	5507	10q23.32	-0.547	-0.121	0.0045471	0.426
TNKS2	80351	10q23.32	-0.547	-0.121	0.0045471	0.426
FGFBP3	143282	10q23.32	-0.547	-0.121	0.0045471	0.426
BTAF1	9044	10q23.32	-0.547	-0.121	0.0045471	0.426
CPEB3	22849	10q23.32	-0.547	-0.121	0.0045471	0.426
2014-03-05	54708	10q23.32	-0.547	-0.121	0.0045471	0.426
HHEX	3087	10q23.33	-0.547	-0.121	0.0045471	0.426
IDE	3416	10q23.33	-0.547	-0.121	0.0045471	0.426
KIF11	3832	10q23.33	-0.547	-0.121	0.0045471	0.426
MARK2P9	100507674	10q23.33	-0.547	-0.121	0.0045471	0.426
EXOC6	54536	10q23.33	-0.547	-0.121	0.0045471	0.426
CYP26C1	340665	10q23.33	-0.547	-0.121	0.0045471	0.426
CYP26A1	1592	10q23.33	-0.547	-0.121	0.0045471	0.426
MYOF	26509	10q23.33	-0.547	-0.121	0.0045471	0.426
CEP55	55165	10q23.33	-0.547	-0.121	0.0045471	0.426
O3FAR1	338557	10q23.33	-0.547	-0.121	0.0045471	0.426
RBP4	5950	10q23.33	-0.547	-0.121	0.0045471	0.426
PDE6C	5146	10q23.33	-0.547	-0.121	0.0045471	0.426
FRA10AC1	118924	10q23.33	-0.547	-0.121	0.0045471	0.426
LGI1	9211	10q23.33	-0.547	-0.121	0.0045471	0.426
SLC35G1	159371	10q23.33	-0.547	-0.121	0.0045471	0.426
PIPSL	266971	10q23.33	-0.547	-0.121	0.0045471	0.426
PLCE1	51196	10q23.33	-0.547	-0.121	0.0045471	0.426
LOC100128054	100128054	10q23.33	-0.547	-0.121	0.0045471	0.426
NOC3L	64318	10q23.33	-0.547	-0.121	0.0045471	0.426
TBC1D12	23232	10q23.33	-0.547	-0.121	0.0045471	0.426
HELLS	3070	10q23.33	-0.547	-0.121	0.0045471	0.426
CYP2C18	1562	10q23.33	-0.547	-0.121	0.0045471	0.426
CD81	975	11p15.5	-0.055	-0.003	0.00460236	0.052
LRRC4C	57689	11p12	-0.055	-0.008	0.00460306	0.047
RPL21	6144	13q12.2	0.0105	-0.005	0.00460306	0.0155
RPL21P28	100131205	13q12.2	0.0105	-0.005	0.00460306	0.0155
SNORD102	26771	13q12.2	0.0105	-0.005	0.00460306	0.0155
SNORA27	619499	13q12.2	0.0105	-0.005	0.00460306	0.0155
RASL11A	387496	13q12.2	0.0105	-0.005	0.00460306	0.0155
GTF3A	2971	13q12.2	0.0105	-0.005	0.00460306	0.0155
MTIF3	219402	13q12.2	0.0105	-0.005	0.00460306	0.0155
ARF1	375	1q42.13	0.246	0.021	0.00460758	0.225
MIR3620	100500810	1q42.13	0.246	0.021	0.00460758	0.225
C1orf35	79169	1q42.13	0.246	0.021	0.00460758	0.225
MRPL55	128308	1q42.13	0.246	0.021	0.00460758	0.225
GJC2	57165	1q42.13	0.246	0.021	0.00460758	0.225
GUK1	2987	1q42.13	0.246	0.021	0.00460758	0.225
IBA57	200205	1q42.13	0.246	0.021	0.00460758	0.225
KPNA3	3839	13q14.2	0.0105	-0.006	0.00466316	0.0165
CLDN10	9071	13q32.1	0.01	-0.005	0.00466492	0.015
MIR4473	100616229	9p21.3	-0.608	-0.197	0.00466737	0.411
PTPLA	9200	10p12.33	-0.4715	-0.031	0.00472734	0.4405
STAM	8027	10p12.33	-0.4715	-0.031	0.00472734	0.4405
PPP2R2B	5521	5q32	-0.049	-0.001	0.00477189	0.048
DAOA	267012	13q33.2	0.01	-0.005	0.00478675	0.015
DAOA-AS1	282706	13q33.2	0.01	-0.005	0.00478675	0.015
ZNF518A	9849	10q24.1	-0.547	-0.121	0.00478765	0.426
BLNK	29760	10q24.1	-0.547	-0.121	0.00478765	0.426
DNTT	1791	10q24.1	-0.547	-0.121	0.00478765	0.426
OPALIN	93377	10q24.1	-0.547	-0.121	0.00478765	0.426
DUSP10	11221	1q41	0.1655	0.021	0.00478891	0.1445
C9orf82	79886	9p21.2	-0.5995	-0.148	0.00485119	0.4515
PLAA	9373	9p21.2	-0.5995	-0.148	0.00485119	0.4515
IFT74	80173	9p21.2	-0.5995	-0.148	0.00485119	0.4515
LRRC19	64922	9p21.2	-0.5995	-0.148	0.00485119	0.4515
LSP1	4046	11p15.5	-0.055	-0.003	0.00490835	0.052
MRPL23	6150	11p15.5	-0.055	-0.003	0.00490835	0.052
MRPL23-AS1	100133545	11p15.5	-0.055	-0.003	0.00490835	0.052
H19	283120	11p15.5	-0.055	-0.003	0.00490835	0.052
MIR675	100033819	11p15.5	-0.055	-0.003	0.00490835	0.052
hsa-mir-675	-600	11p15.5	-0.055	-0.003	0.00490835	0.052
IGF2	3481	11p15.5	-0.055	-0.003	0.00490835	0.052
INS-IGF2	723961	11p15.5	-0.055	-0.003	0.00490835	0.052
MIR483	619552	11p15.5	-0.055	-0.003	0.00490835	0.052
hsa-mir-483	-601	11p15.5	-0.055	-0.003	0.00490835	0.052
IGF2-AS1	51214	11p15.5	-0.055	-0.003	0.00490835	0.052
INS	3630	11p15.5	-0.055	-0.003	0.00490835	0.052
MIR4686	100616126	11p15.5	-0.055	-0.003	0.00490835	0.052
TH	7054	11p15.5	-0.055	-0.003	0.00490835	0.052
MIR511-1	574445	10p12.33	-0.4715	-0.031	0.00497648	0.4405
MIR511-2	574446	10p12.33	-0.4715	-0.031	0.00497648	0.4405
MRC1	4360	10p12.33	-0.4715	-0.031	0.00497648	0.4405
TMEM236	653567	10p12.33	-0.4715	-0.031	0.00497648	0.4405
hsa-mir-511-1	-721	10p12.33	-0.4715	-0.031	0.00497648	0.4405
hsa-mir-511-2	-723	10p12.33	-0.4715	-0.031	0.00497648	0.4405
TEK	7010	9p21.2	-0.5995	-0.148	0.00497704	0.4515
IFNK	56832	9p21.2	-0.5995	-0.148	0.00497722	0.4515
TNNT3	7140	11p15.5	-0.055	-0.003	0.00503574	0.052
ATP8A2	51761	13q12.13	0.0105	-0.005	0.00503612	0.0155
SHISA2	387914	13q12.13	0.0105	-0.005	0.00503612	0.0155
RNF6	6049	13q12.13	0.0105	-0.005	0.00503612	0.0155
CDK8	1024	13q12.13	0.0105	-0.005	0.00503612	0.0155
WASF3	10810	13q12.13	0.0105	-0.005	0.00503612	0.0155
GPR12	2835	13q12.13	0.0105	-0.005	0.00503612	0.0155
DZIP1	22873	13q32.1	0.0085	-0.005	0.00510319	0.0135
DNAJC3	5611	13q32.1	0.0085	-0.005	0.00510319	0.0135
UGGT2	55757	13q32.1	0.0085	-0.005	0.00510319	0.0135
CTSD	1509	11p15.5	-0.055	-0.003	0.00516612	0.052
FAM99A	387742	11p15.5	-0.055	-0.003	0.00516612	0.052
FAM99B	100132464	11p15.5	-0.055	-0.003	0.00516612	0.052
IFITM10	402778	11p15.5	-0.055	-0.003	0.00516612	0.052
KRTAP5-6	440023	11p15.5	-0.055	-0.003	0.00516612	0.052
MIR4298	100423021	11p15.5	-0.055	-0.003	0.00516612	0.052
SYT8	90019	11p15.5	-0.055	-0.003	0.00516612	0.052
TNNI2	7136	11p15.5	-0.055	-0.003	0.00516612	0.052
hsa-mir-4298	-599	11p15.5	-0.055	-0.003	0.00516612	0.052
LINC00460	728192	13q33.3	0.01	-0.005	0.00516935	0.015
EFNB2	1948	13q33.3	0.01	-0.005	0.00516935	0.015
LOC100506422	100506422	9p21.2	-0.5995	-0.148	0.00537171	0.4515
LOC643723	643723	1q41	0.251	0.03	0.00537367	0.221
LOC100507205	100507205	11p12	-0.055	-0.008	0.00550809	0.047
HNRNPKP3	399881	11p12	-0.055	-0.008	0.00550809	0.047
ARGLU1	55082	13q33.3	0.01	-0.005	0.00557917	0.015
KHDC1	80759	6q13	-0.065	0	0.00564984	0.065
RBM17	84991	10p15.1	-0.4715	-0.043	0.00565229	0.4285
SLC15A1	6564	13q32.3	0.0085	-0.005	0.00579425	0.0135
C1orf96	126731	1q42.13	0.246	0.025	0.00579717	0.221
C6orf147	387097	6q13	-0.065	0	0.00594241	0.065
PKD2L1	9033	10q24.31	-0.547	-0.128	0.00594432	0.419
SCD	6319	10q24.31	-0.547	-0.128	0.00594432	0.419
LINC00263	90271	10q24.31	-0.547	-0.128	0.00594432	0.419
WNT8B	7479	10q24.31	-0.547	-0.128	0.00594432	0.419
SEC31B	25956	10q24.31	-0.547	-0.128	0.00594432	0.419
NDUFB8	4714	10q24.31	-0.547	-0.128	0.00594432	0.419
HIF1AN	55662	10q24.31	-0.547	-0.128	0.00594432	0.419
PAX2	5076	10q24.31	-0.547	-0.128	0.00594432	0.419
FAM178A	55719	10q24.31	-0.547	-0.128	0.00594432	0.419
MIR608	693193	10q24.31	-0.547	-0.128	0.00594432	0.419
SEMA4G	57715	10q24.31	-0.547	-0.128	0.00594432	0.419
hsa-mir-608	-1368	10q24.31	-0.547	-0.128	0.00594432	0.419
MRPL43	84545	10q24.31	-0.547	-0.128	0.00594432	0.419
C10orf2	56652	10q24.31	-0.547	-0.128	0.00594432	0.419
LZTS2	84445	10q24.31	-0.547	-0.128	0.00594432	0.419
PDZD7	79955	10q24.31	-0.547	-0.128	0.00594432	0.419
SFXN3	81855	10q24.31	-0.547	-0.128	0.00594432	0.419
KAZALD1	81621	10q24.31	-0.547	-0.128	0.00594432	0.419
TLX1NB	100038246	10q24.31	-0.547	-0.128	0.00594432	0.419
TLX1	3195	10q24.31	-0.547	-0.128	0.00594432	0.419
FLJ41350	399806	10q24.31	-0.547	-0.128	0.00594432	0.419
LBX1	10660	10q24.31	-0.547	-0.128	0.00594432	0.419
BTRC	8945	10q24.32	-0.547	-0.128	0.00594432	0.419
POLL	27343	10q24.32	-0.547	-0.128	0.00594432	0.419
DPCD	25911	10q24.32	-0.547	-0.128	0.00594432	0.419
MIR3158-1	100422900	10q24.32	-0.547	-0.128	0.00594432	0.419
MIR3158-2	100423033	10q24.32	-0.547	-0.128	0.00594432	0.419
hsa-mir-3158-1	-1373	10q24.32	-0.547	-0.128	0.00594432	0.419
hsa-mir-3158-2	-1373	10q24.32	-0.547	-0.128	0.00594432	0.419
FBXW4	6468	10q24.32	-0.547	-0.128	0.00594432	0.419
DUX2	26583	4q28.3	-0.32	-0.05	0.00617334	0.27
DUX4	22947	4q28.3	-0.32	-0.05	0.00617334	0.27
DUX4L2	728410	4q28.3	-0.32	-0.05	0.00617334	0.27
DUX4L3	653548	4q28.3	-0.32	-0.05	0.00617334	0.27
DUX4L5	653545	4q28.3	-0.32	-0.05	0.00617334	0.27
DUX4L6	653544	4q28.3	-0.32	-0.05	0.00617334	0.27
LINC00032	158035	9p21.2	-0.593	-0.148	0.00625186	0.445
MIR1256	100302155	10q22.1	-0.4595	-0.102	0.00633129	0.3575
LOC439949	439949	10p14	-0.5315	-0.043	0.00640959	0.4885
LOC100507127	100507127	10p14	-0.5315	-0.043	0.00640959	0.4885
SFMBT2	57713	10p14	-0.5315	-0.043	0.00640959	0.4885
SFTA1P	207107	10p14	-0.5315	-0.043	0.00640959	0.4885
LOC254312	254312	10p14	-0.5315	-0.043	0.00640959	0.4885
CELF2	10659	10p14	-0.5315	-0.043	0.00640959	0.4885
LOC439950	439950	10p14	-0.5315	-0.043	0.00640959	0.4885
USP6NL	9712	10p14	-0.5315	-0.043	0.00640959	0.4885
ECHDC3	79746	10p14	-0.5315	-0.043	0.00640959	0.4885
CAMK1D	57118	10p13	-0.5315	-0.043	0.00640959	0.4885
GATA3	2625	10p14	-0.4715	-0.043	0.00640959	0.4285
FLJ37505	400087	12q24.32	-0.012	0.001	0.00648308	0.013
MIR3612	100500817	12q24.32	-0.012	0.001	0.00648308	0.013
TMEM132C	92293	12q24.32	-0.012	0.001	0.0064833	0.013
HS6ST3	266722	13q32.1	0.0085	-0.005	0.00656859	0.0135
GPR183	1880	13q32.3	0.0085	-0.005	0.00656859	0.0135
DHTKD1	55526	10p14	-0.5315	-0.043	0.00673724	0.4885
SEC61A2	55176	10p14	-0.5315	-0.043	0.00673724	0.4885
MIR4480	100616151	10p13	-0.5315	-0.043	0.00673724	0.4885
hsa-mir-548q	-682	10p13	-0.5315	-0.043	0.00673724	0.4885
C13orf35	400165	13q34	0.008	-0.007	0.00681887	0.015
SPINK13	153218	5q32	-0.038	0	0.00687587	0.038
SPINK7	84651	5q32	-0.038	0	0.00687587	0.038
C1QTNF9B	387911	13q12.12	0.01	-0.005	0.0069002	0.015
C1QTNF9B-AS1	542767	13q12.12	0.01	-0.005	0.0069002	0.015
MIPEP	4285	13q12.12	0.01	-0.005	0.0069002	0.015
TNFRSF19	55504	13q12.12	0.01	-0.005	0.0069002	0.015
TCERG1L	256536	10q26.3	-0.5665	-0.121	0.00690736	0.4455
PGAP2	27315	11p15.4	-0.0445	-0.003	0.00698602	0.0415
RHOG	391	11p15.4	-0.0445	-0.003	0.00698602	0.0415
MIR4687	100616453	11p15.4	-0.0445	-0.003	0.00698602	0.0415
TRPM5	29850	11p15.5	-0.0445	-0.003	0.00698626	0.0415
TSSC4	10078	11p15.5	-0.0445	-0.003	0.00698626	0.0415
KCNQ1	3784	11p15.5	-0.0445	-0.003	0.00698626	0.0415
KCNQ1OT1	10984	11p15.5	-0.0445	-0.003	0.00698626	0.0415
KCNQ1DN	55539	11p15.4	-0.0445	-0.003	0.00698626	0.0415
CDKN1C	1028	11p15.4	-0.0445	-0.003	0.00698626	0.0415
SLC22A18AS	5003	11p15.4	-0.0445	-0.003	0.00698626	0.0415
SLC22A18	5002	11p15.4	-0.0445	-0.003	0.00698626	0.0415
PHLDA2	7262	11p15.4	-0.0445	-0.003	0.00698626	0.0415
NAP1L4	4676	11p15.4	-0.0445	-0.003	0.00698626	0.0415
SNORA54	677833	11p15.4	-0.0445	-0.003	0.00698626	0.0415
CARS	833	11p15.4	-0.0445	-0.003	0.00698626	0.0415
OSBPL5	114879	11p15.4	-0.0445	-0.003	0.00698626	0.0415
C11orf36	283303	11p15.4	-0.0445	-0.003	0.00698626	0.0415
MRGPRE	116534	11p15.4	-0.0445	-0.003	0.00698626	0.0415
MRGPRG	386746	11p15.4	-0.0445	-0.003	0.00698626	0.0415
ZNF195	7748	11p15.4	-0.0445	-0.003	0.00698626	0.0415
LOC650368	650368	11p15.4	-0.0445	-0.003	0.00698626	0.0415
OR7E12P	10821	11p15.4	-0.0445	-0.003	0.00698626	0.0415
ART1	417	11p15.4	-0.0445	-0.003	0.00698626	0.0415
ART5	116969	11p15.4	-0.0445	-0.003	0.00698626	0.0415
TRPC2	7221	11p15.4	-0.0445	-0.003	0.00698626	0.0415
CHRNA10	57053	11p15.4	-0.0445	-0.003	0.00698626	0.0415
NUP98	4928	11p15.4	-0.0445	-0.003	0.00698626	0.0415
CUBN	8029	10p13	-0.4875	-0.036	0.00699277	0.4515
MCART3P	442229	6q12	-0.0055	0.019	0.00707865	0.0245
FLJ45983	399717	10p14	-0.4715	-0.043	0.00707986	0.4285
MOB2	81532	11p15.5	-0.054	-0.003	0.0071613	0.051
C10orf114	399726	10p12.31	-0.522	-0.036	0.00716842	0.486
MIR1915	100302129	10p12.31	-0.522	-0.036	0.00716842	0.486
hsa-mir-1915	-751	10p12.31	-0.522	-0.036	0.00716842	0.486
C10orf140	387640	10p12.31	-0.522	-0.036	0.00716842	0.486
SGCG	6445	13q12.12	0.01	-0.005	0.00725028	0.015
SACS	26278	13q12.12	0.01	-0.005	0.00725028	0.015
LINC00327	100506697	13q12.12	0.01	-0.005	0.00725028	0.015
MIR2276	100313842	13q12.12	0.01	-0.005	0.00725028	0.015
SPATA13	221178	13q12.12	0.01	-0.005	0.00725028	0.015
hsa-mir-2276	-773	13q12.12	0.01	-0.005	0.00725028	0.015
C1QTNF9	338872	13q12.12	0.01	-0.005	0.00725028	0.015
PARP4	143	13q12.12	0.01	-0.005	0.00725028	0.015
TPTE2P6	374491	13q12.12	0.01	-0.005	0.00725028	0.015
ATP12A	479	13q12.12	0.01	-0.005	0.00725028	0.015
RNF17	56163	13q12.12	0.01	-0.005	0.00725028	0.015
CENPJ	55835	13q12.12	0.01	-0.005	0.00725028	0.015
TPTE2P1	646405	13q12.13	0.01	-0.005	0.00725028	0.015
PABPC3	5042	13q12.13	0.01	-0.005	0.00725028	0.015
FAM123A	219287	13q12.13	0.01	-0.005	0.00725028	0.015
MTMR6	9107	13q12.13	0.01	-0.005	0.00725028	0.015
NUPL1	9818	13q12.13	0.01	-0.005	0.00725028	0.015
DIP2C	22982	10p15.3	-0.5325	-0.048	0.00725673	0.4845
ANO9	338440	11p15.5	-0.0495	-0.003	0.00734026	0.0465
ATHL1	80162	11p15.5	-0.0495	-0.003	0.00734026	0.0465
B4GALNT4	338707	11p15.5	-0.0495	-0.003	0.00734026	0.0465
BET1L	51272	11p15.5	-0.0495	-0.003	0.00734026	0.0465
IFITM1	8519	11p15.5	-0.0495	-0.003	0.00734026	0.0465
IFITM2	10581	11p15.5	-0.0495	-0.003	0.00734026	0.0465
IFITM3	10410	11p15.5	-0.0495	-0.003	0.00734026	0.0465
IFITM5	387733	11p15.5	-0.0495	-0.003	0.00734026	0.0465
LOC100133161	100133161	11p15.5	-0.0495	-0.003	0.00734026	0.0465
LOC653486	653486	11p15.5	-0.0495	-0.003	0.00734026	0.0465
NLRP6	171389	11p15.5	-0.0495	-0.003	0.00734026	0.0465
ODF3	113746	11p15.5	-0.0495	-0.003	0.00734026	0.0465
PKP3	11187	11p15.5	-0.0495	-0.003	0.00734026	0.0465
PSMD13	5719	11p15.5	-0.0495	-0.003	0.00734026	0.0465
PTDSS2	81490	11p15.5	-0.0495	-0.003	0.00734026	0.0465
RIC8A	60626	11p15.5	-0.0495	-0.003	0.00734026	0.0465
SCGB1C1	147199	11p15.5	-0.0495	-0.003	0.00734026	0.0465
SIGIRR	59307	11p15.5	-0.0495	-0.003	0.00734026	0.0465
SIRT3	23410	11p15.5	-0.0495	-0.003	0.00734026	0.0465
RNH1	6050	11p15.5	-0.0495	-0.003	0.00734026	0.0465
HRAS	3265	11p15.5	-0.0495	-0.003	0.00734026	0.0465
LRRC56	115399	11p15.5	-0.0495	-0.003	0.00734026	0.0465
C11orf35	256329	11p15.5	-0.0495	-0.003	0.00734026	0.0465
RASSF7	8045	11p15.5	-0.0495	-0.003	0.00734026	0.0465
MIR210HG	100506211	11p15.5	-0.0495	-0.003	0.00734026	0.0465
MIR210	406992	11p15.5	-0.0495	-0.003	0.00734026	0.0465
hsa-mir-210	-589	11p15.5	-0.0495	-0.003	0.00734026	0.0465
LOC143666	143666	11p15.5	-0.0495	-0.003	0.00734026	0.0465
PHRF1	57661	11p15.5	-0.0495	-0.003	0.00734026	0.0465
CDHR5	53841	11p15.5	-0.0495	-0.003	0.00734026	0.0465
IRF7	3665	11p15.5	-0.0495	-0.003	0.00734026	0.0465
SCT	6343	11p15.5	-0.0495	-0.003	0.00734026	0.0465
DRD4	1815	11p15.5	-0.0495	-0.003	0.00734026	0.0465
DEAF1	10522	11p15.5	-0.0495	-0.003	0.00734026	0.0465
EPS8L2	64787	11p15.5	-0.0495	-0.003	0.00734026	0.0465
TMEM80	283232	11p15.5	-0.0495	-0.003	0.00734026	0.0465
TALDO1	6888	11p15.5	-0.0495	-0.003	0.00734026	0.0465
PDDC1	347862	11p15.5	-0.0495	-0.003	0.00734026	0.0465
CEND1	51286	11p15.5	-0.0495	-0.003	0.00734026	0.0465
NS3BP	171391	11p15.5	-0.0495	-0.003	0.00734026	0.0465
SLC25A22	79751	11p15.5	-0.0495	-0.003	0.00734026	0.0465
PIDD	55367	11p15.5	-0.0495	-0.003	0.00734026	0.0465
RPLP2	6181	11p15.5	-0.0495	-0.003	0.00734026	0.0465
SNORA52	619565	11p15.5	-0.0495	-0.003	0.00734026	0.0465
PNPLA2	57104	11p15.5	-0.0495	-0.003	0.00734026	0.0465
CD151	977	11p15.5	-0.0495	-0.003	0.00734026	0.0465
EFCAB4A	283229	11p15.5	-0.0495	-0.003	0.00734026	0.0465
POLR2L	5441	11p15.5	-0.0495	-0.003	0.00734026	0.0465
TSPAN4	7106	11p15.5	-0.0495	-0.003	0.00734026	0.0465
CHID1	66005	11p15.5	-0.0495	-0.003	0.00734026	0.0465
AP2A2	161	11p15.5	-0.0495	-0.003	0.00734026	0.0465
MUC6	4588	11p15.5	-0.0495	-0.003	0.00734026	0.0465
MUC2	4583	11p15.5	-0.0495	-0.003	0.00734026	0.0465
MUC5B	727897	11p15.5	-0.0495	-0.003	0.00734026	0.0465
TOLLIP	54472	11p15.5	-0.0495	-0.003	0.00734026	0.0465
LOC255512	255512	11p15.5	-0.0495	-0.003	0.00734026	0.0465
BRSK2	9024	11p15.5	-0.0495	-0.003	0.00734026	0.0465
DUSP8	1850	11p15.5	-0.0495	-0.003	0.00734026	0.0465
LOC338651	338651	11p15.5	-0.0495	-0.003	0.00734026	0.0465
KRTAP5-1	387264	11p15.5	-0.0495	-0.003	0.00734026	0.0465
KRTAP5-2	440021	11p15.5	-0.0495	-0.003	0.00734026	0.0465
KRTAP5-3	387266	11p15.5	-0.0495	-0.003	0.00734026	0.0465
KRTAP5-4	387267	11p15.5	-0.0495	-0.003	0.00734026	0.0465
KRTAP5-5	439915	11p15.5	-0.0495	-0.003	0.00734026	0.0465
MLLT10	8028	10p12.31	-0.5215	-0.036	0.00753062	0.4855
STK32A	202374	5q32	-0.049	-0.001	0.00759923	0.048
SPINK1	6690	5q32	-0.038	-0.001	0.00759923	0.037
SCGB3A2	117156	5q32	-0.038	-0.001	0.00759923	0.037
C5orf46	389336	5q32	-0.038	-0.001	0.00759923	0.037
C1orf198	84886	1q42.2	0.246	0.025	0.00762343	0.221
OBSCN	84033	1q42.13	0.1655	0.021	0.00781294	0.1445
MIR2681	100616110	13q33.1	0.008	-0.005	0.00790569	0.013
MIR4705	100616239	13q33.1	0.008	-0.005	0.00790569	0.013
NSUN6	221078	10p12.31	-0.522	-0.036	0.00790887	0.486
ARL5B	221079	10p12.31	-0.522	-0.036	0.00790887	0.486
API5	8539	11p12	-0.0445	-0.008	0.00800211	0.0365
TTC17	55761	11p12	-0.0445	-0.008	0.00800211	0.0365
MIR670	100313777	11p11.2	-0.0445	-0.008	0.00800211	0.0365
hsa-mir-670	-917	11p11.2	-0.0445	-0.008	0.00800211	0.0365
MIR129-2	406918	11p11.2	-0.0445	-0.008	0.00800211	0.0365
hsa-mir-129-2	-917	11p11.2	-0.0445	-0.008	0.00800211	0.0365
HSD17B12	51144	11p11.2	-0.0445	-0.008	0.00800211	0.0365
ALKBH3	221120	11p11.2	-0.0445	-0.008	0.00800211	0.0365
LOC729799	729799	11p11.2	-0.0445	-0.008	0.00800211	0.0365
LOC100507300	100507300	11p11.2	-0.0445	-0.008	0.00800211	0.0365
C11orf96	387763	11p11.2	-0.0445	-0.008	0.00800211	0.0365
ACCSL	390110	11p11.2	-0.0445	-0.008	0.00800211	0.0365
ACCS	84680	11p11.2	-0.0445	-0.008	0.00800211	0.0365
EXT2	2132	11p11.2	-0.0445	-0.008	0.00800211	0.0365
ALX4	60529	11p11.2	-0.0445	-0.008	0.00800211	0.0365
CD82	3732	11p11.2	-0.0445	-0.008	0.00800211	0.0365
TSPAN18	90139	11p11.2	-0.0445	-0.008	0.00800211	0.0365
TP53I11	9537	11p11.2	-0.0445	-0.008	0.00800211	0.0365
LOC221122	221122	11p11.2	-0.0445	-0.008	0.00800211	0.0365
OXGR1	27199	13q32.1	0.0085	-0.005	0.00800238	0.0135
MBNL2	10150	13q32.1	0.0085	-0.005	0.00800238	0.0135
RAP2A	5911	13q32.1	0.0085	-0.005	0.00800238	0.0135
C10orf105	414152	10q22.1	-0.547	-0.126	0.00800532	0.421
C10orf54	64115	10q22.1	-0.547	-0.126	0.00800532	0.421
PSAP	5660	10q22.1	-0.547	-0.126	0.00800532	0.421
CHST3	9469	10q22.1	-0.547	-0.126	0.00800532	0.421
SPOCK2	9806	10q22.1	-0.547	-0.126	0.00800532	0.421
ASCC1	51008	10q22.1	-0.547	-0.126	0.00800532	0.421
ANAPC16	119504	10q22.1	-0.547	-0.126	0.00800532	0.421
DDIT4	54541	10q22.1	-0.547	-0.126	0.00800532	0.421
DNAJB12	54788	10q22.1	-0.547	-0.126	0.00800532	0.421
MICU1	10367	10q22.1	-0.547	-0.126	0.00800532	0.421
MCU	90550	10q22.1	-0.547	-0.126	0.00800532	0.421
MIR4676	100616286	10q22.1	-0.547	-0.126	0.00800532	0.421
OIT3	170392	10q22.1	-0.547	-0.126	0.00800532	0.421
PLA2G12B	84647	10q22.1	-0.547	-0.126	0.00800532	0.421
CACNB2	783	10p12.33	-0.5075	-0.036	0.00810444	0.4715
C10orf32	119032	10q24.32	-0.547	-0.128	0.00820221	0.419
C10orf32-AS3MT	100528007	10q24.32	-0.547	-0.128	0.00820221	0.419
AS3MT	57412	10q24.32	-0.547	-0.128	0.00820221	0.419
CNNM2	54805	10q24.32	-0.547	-0.128	0.00820221	0.419
NT5C2	22978	10q24.32	-0.547	-0.128	0.00820221	0.419
LOC729020	729020	10q24.33	-0.547	-0.128	0.00820221	0.419
INA	9118	10q24.33	-0.547	-0.128	0.00820221	0.419
PCGF6	84108	10q24.33	-0.547	-0.128	0.00820221	0.419
TAF5	6877	10q24.33	-0.547	-0.128	0.00820221	0.419
CALHM1	255022	10q24.33	-0.547	-0.128	0.00820221	0.419
CALHM2	51063	10q24.33	-0.547	-0.128	0.00820221	0.419
MIR1307	100302174	10q24.33	-0.547	-0.128	0.00820221	0.419
PDCD11	22984	10q24.33	-0.547	-0.128	0.00820221	0.419
USMG5	84833	10q24.33	-0.547	-0.128	0.00820221	0.419
hsa-mir-1307	-1387	10q24.33	-0.547	-0.128	0.00820221	0.419
BASP1P1	646201	13q12.12	0.01	-0.005	0.00829938	0.015
UNC5B	219699	10q22.1	-0.547	-0.126	0.00830351	0.421
LOC728978	728978	10q22.1	-0.547	-0.126	0.00830351	0.421
SLC29A3	55315	10q22.1	-0.547	-0.126	0.00830351	0.421
SLC39A12	221074	10p12.33	-0.4715	-0.036	0.00830433	0.4355
SLITRK1	114798	13q31.1	0.01	-0.005	0.00840092	0.015
DOCK9	23348	13q32.3	0.0085	-0.005	0.00840204	0.0135
CDH23	64072	10q22.1	-0.547	-0.126	0.00840453	0.421
FGF8	2253	10q24.32	-0.547	-0.128	0.00840481	0.419
MGEA5	10724	10q24.32	-0.547	-0.128	0.00840481	0.419
NPM3	10360	10q24.32	-0.547	-0.128	0.00840481	0.419
LOC100289509	100289509	10q24.32	-0.547	-0.128	0.00840481	0.419
KCNIP2	30819	10q24.32	-0.547	-0.128	0.00840481	0.419
C10orf76	79591	10q24.32	-0.547	-0.128	0.00840481	0.419
HPS6	79803	10q24.32	-0.547	-0.128	0.00840481	0.419
LDB1	8861	10q24.32	-0.547	-0.128	0.00840481	0.419
PPRC1	23082	10q24.32	-0.547	-0.128	0.00840481	0.419
NOLC1	9221	10q24.32	-0.547	-0.128	0.00840481	0.419
ELOVL3	83401	10q24.32	-0.547	-0.128	0.00840481	0.419
PITX3	5309	10q24.32	-0.547	-0.128	0.00840481	0.419
GBF1	8729	10q24.32	-0.547	-0.128	0.00840481	0.419
NFKB2	4791	10q24.32	-0.547	-0.128	0.00840481	0.419
PSD	5662	10q24.32	-0.547	-0.128	0.00840481	0.419
CUEDC2	79004	10q24.32	-0.547	-0.128	0.00840481	0.419
FBXL15	79176	10q24.32	-0.547	-0.128	0.00840481	0.419
MIR146B	574447	10q24.32	-0.547	-0.128	0.00840481	0.419
hsa-mir-146b	-1379	10q24.32	-0.547	-0.128	0.00840481	0.419
C10orf95	79946	10q24.32	-0.547	-0.128	0.00840481	0.419
LOC100505761	100505761	10q24.32	-0.547	-0.128	0.00840481	0.419
TMEM180	79847	10q24.32	-0.547	-0.128	0.00840481	0.419
ACTR1A	10121	10q24.32	-0.547	-0.128	0.00840481	0.419
SUFU	51684	10q24.32	-0.547	-0.128	0.00840481	0.419
TRIM8	81603	10q24.32	-0.547	-0.128	0.00840481	0.419
ARL3	403	10q24.32	-0.547	-0.128	0.00840481	0.419
SFXN2	118980	10q24.32	-0.547	-0.128	0.00840481	0.419
C10orf26	54838	10q24.32	-0.547	-0.128	0.00840481	0.419
CYP17A1	1586	10q24.32	-0.547	-0.128	0.00840481	0.419
CAPN9	10753	1q42.2	0.246	0.025	0.00840565	0.221
GAD2	2572	10p12.1	-0.522	-0.036	0.00840592	0.486
MIR378C	100422867	10q26.3	-0.539	-0.121	0.00840648	0.418
hsa-mir-378c	-1597	10q26.3	-0.539	-0.121	0.00840648	0.418
SUSD4	55061	1q41	0.1655	0.021	0.00840648	0.1445
C1orf65	164127	1q41	0.1655	0.021	0.00840648	0.1445
CAPN8	388743	1q41	0.1655	0.021	0.00840648	0.1445
WNT8A	7478	5q31.2	-0.0265	0	0.00848173	0.0265
NME5	8382	5q31.2	-0.0265	0	0.00848173	0.0265
BRD8	10902	5q31.2	-0.0265	0	0.00848173	0.0265
KIF20A	10112	5q31.2	-0.0265	0	0.00848173	0.0265
CDC23	8697	5q31.2	-0.0265	0	0.00848173	0.0265
GFRA3	2676	5q31.2	-0.0265	0	0.00848173	0.0265
CDC25C	995	5q31.2	-0.0265	0	0.00848173	0.0265
FAM53C	51307	5q31.2	-0.0265	0	0.00848173	0.0265
KDM3B	51780	5q31.2	-0.0265	0	0.00848173	0.0265
REEP2	51308	5q31.2	-0.0265	0	0.00848173	0.0265
EGR1	1958	5q31.2	-0.0265	0	0.00848173	0.0265
ETF1	2107	5q31.2	-0.0265	0	0.00848173	0.0265
HSPA9	3313	5q31.2	-0.0265	0	0.00848173	0.0265
SNORD63	26785	5q31.2	-0.0265	0	0.00848173	0.0265
SH3PXD2A	9644	10q24.33	-0.547	-0.128	0.0085075	0.419
CALHM3	119395	10q24.33	-0.547	-0.128	0.00850778	0.419
STK24	8428	13q32.2	0.0085	-0.005	0.00860848	0.0135
APBB1IP	54518	10p12.1	-0.522	-0.036	0.00861244	0.486
LINC00264	645528	10p12.1	-0.522	-0.036	0.00861244	0.486
LOC731789	731789	10p12.1	-0.522	-0.036	0.00861244	0.486
PDSS1	23590	10p12.1	-0.522	-0.036	0.00861244	0.486
ABI1	10006	10p12.1	-0.522	-0.036	0.00861244	0.486
LINC00202	387644	10p12.1	-0.522	-0.036	0.00861244	0.486
ANKRD26	22852	10p12.1	-0.522	-0.036	0.00861244	0.486
YME1L1	10730	10p12.1	-0.522	-0.036	0.00861244	0.486
MASTL	84930	10p12.1	-0.522	-0.036	0.00861244	0.486
HHIPL2	79802	1q41	0.1655	0.021	0.00861301	0.1445
TAF1A	9015	1q41	0.1655	0.021	0.00861301	0.1445
MIA3	375056	1q41	0.1655	0.021	0.00861301	0.1445
AIDA	64853	1q41	0.1655	0.021	0.00861301	0.1445
BROX	148362	1q41	0.1655	0.021	0.00861301	0.1445
FAM177B	400823	1q41	0.1655	0.021	0.00861301	0.1445
DISP1	84976	1q41	0.1655	0.021	0.00861301	0.1445
TLR5	7100	1q41	0.1655	0.021	0.00861301	0.1445
NEURL	9148	10q24.33	-0.547	-0.128	0.00871625	0.419
LOC100505839	100505839	10q24.33	-0.547	-0.128	0.00871625	0.419
OBFC1	79991	10q24.33	-0.547	-0.128	0.00871625	0.419
SLK	9748	10q24.33	-0.547	-0.128	0.00871625	0.419
COL17A1	1308	10q24.33	-0.547	-0.128	0.00871625	0.419
MIR936	100126326	10q25.1	-0.547	-0.128	0.00871625	0.419
hsa-mir-936	-1392	10q25.1	-0.547	-0.128	0.00871625	0.419
SFR1	119392	10q25.1	-0.547	-0.128	0.00871625	0.419
WDR96	80217	10q25.1	-0.547	-0.128	0.00871625	0.419
MIR609	693194	10q25.1	-0.547	-0.128	0.00871625	0.419
hsa-mir-609	-1393	10q25.1	-0.547	-0.128	0.00871625	0.419
GSTO1	9446	10q25.1	-0.547	-0.128	0.00871625	0.419
GSTO2	119391	10q25.1	-0.547	-0.128	0.00871625	0.419
MIR4482-1	100616323	10q25.1	-0.547	-0.128	0.00871625	0.419
ITPRIP	85450	10q25.1	-0.547	-0.128	0.00871625	0.419
CCDC147	159686	10q25.1	-0.547	-0.128	0.00871625	0.419
SORCS3	22986	10q25.1	-0.547	-0.128	0.00871625	0.419
STIM1	6786	11p15.4	-0.0445	-0.003	0.0089223	0.0415
SLC45A1	50651	1p36.23	-0.0425	0.005	0.00892695	0.0475
WDR55	54853	5q31.3	-0.0265	0	0.00901126	0.0265
DND1	373863	5q31.3	-0.0265	0	0.00901126	0.0265
HARS	3035	5q31.3	-0.0265	0	0.00901126	0.0265
HARS2	23438	5q31.3	-0.0265	0	0.00901126	0.0265
ZMAT2	153527	5q31.3	-0.0265	0	0.00901126	0.0265
VTRNA1-1	56664	5q31.3	-0.0265	0	0.00901126	0.0265
VTRNA1-2	56663	5q31.3	-0.0265	0	0.00901126	0.0265
VTRNA1-3	56662	5q31.3	-0.0265	0	0.00901126	0.0265
IPO5	3843	13q32.2	0.0085	-0.005	0.00903503	0.0135
FARP1	10160	13q32.2	0.0085	-0.005	0.00903503	0.0135
RNF113B	140432	13q32.2	0.0085	-0.005	0.00903503	0.0135
MIR3170	100422881	13q32.2	0.0085	-0.005	0.00903503	0.0135
hsa-mir-3170	-1339	13q32.2	0.0085	-0.005	0.00903503	0.0135
UBAC2-AS1	100289373	13q32.3	0.0085	-0.005	0.00903503	0.0135
GPR18	2841	13q32.3	0.0085	-0.005	0.00903503	0.0135
SLC15A4	121260	12q24.32	-0.012	0.001	0.00913924	0.013
GLT1D1	144423	12q24.33	-0.012	0.001	0.00913924	0.013
TMEM132D	121256	12q24.33	-0.012	0.001	0.00913924	0.013
FLJ31485	440119	12q24.33	-0.012	0.001	0.00913924	0.013
FZD10	11211	12q24.33	-0.012	0.001	0.00913924	0.013
LOC100190940	100190940	12q24.33	-0.012	0.001	0.00913924	0.013
PIWIL1	9271	12q24.33	-0.012	0.001	0.00913924	0.013
RIMBP2	23504	12q24.33	-0.012	0.001	0.00913924	0.013
SORCS1	114815	10q25.1	-0.547	-0.128	0.00914783	0.419
CCNYL1	151195	2q33.3	0.018	0	0.00920632	0.018
MIR4775	100616361	2q33.3	0.018	0	0.00920632	0.018
FZD5	7855	2q33.3	0.018	0	0.00920632	0.018
MAP2	4133	2q34	0.018	0	0.00920632	0.018
ACADL	33	2q34	0.018	0	0.00920632	0.018
MYL1	4632	2q34	0.018	0	0.00920632	0.018
H2AFY2	55506	10q22.1	-0.547	-0.126	0.00925949	0.421
AIFM2	84883	10q22.1	-0.547	-0.126	0.00925949	0.421
TYSND1	219743	10q22.1	-0.547	-0.126	0.00925949	0.421
SAR1A	56681	10q22.1	-0.547	-0.126	0.00925949	0.421
PPA1	5464	10q22.1	-0.547	-0.126	0.00925949	0.421
NPFFR1	64106	10q22.1	-0.547	-0.126	0.00925949	0.421
LRRC20	55222	10q22.1	-0.547	-0.126	0.00925949	0.421
EIF4EBP2	1979	10q22.1	-0.547	-0.126	0.00925949	0.421
NODAL	4838	10q22.1	-0.547	-0.126	0.00925949	0.421
KIAA1274	27143	10q22.1	-0.547	-0.126	0.00925949	0.421
PRF1	5551	10q22.1	-0.547	-0.126	0.00925949	0.421
ADAMTS14	140766	10q22.1	-0.547	-0.126	0.00925949	0.421
C10orf27	219793	10q22.1	-0.547	-0.126	0.00925949	0.421
SGPL1	8879	10q22.1	-0.547	-0.126	0.00925949	0.421
PCBD1	5092	10q22.1	-0.547	-0.126	0.00925949	0.421
ATP11A	23250	13q34	0.008	-0.007	0.00936783	0.015
PURA	5813	5q31.2	-0.0265	0	0.0094557	0.0265
IGIP	492311	5q31.3	-0.0265	0	0.0094557	0.0265
C5orf32	84418	5q31.3	-0.0265	0	0.0094557	0.0265
PCDHAC2	56134	5q31.3	-0.0265	0	0.0094557	0.0265
PCDHB1	29930	5q31.3	-0.0265	0	0.0094557	0.0265
PCDHB2	56133	5q31.3	-0.0265	0	0.0094557	0.0265
PCDHB3	56132	5q31.3	-0.0265	0	0.0094557	0.0265
PCDHB17	54661	5q31.3	-0.0265	0	0.0094557	0.0265
PCDHB4	56131	5q31.3	-0.0265	0	0.0094557	0.0265
PCDHB5	26167	5q31.3	-0.0265	0	0.0094557	0.0265
PCDHB6	56130	5q31.3	-0.0265	0	0.0094557	0.0265
PCDHB7	56129	5q31.3	-0.0265	0	0.0094557	0.0265
PCDHB16	57717	5q31.3	-0.0265	0	0.0094557	0.0265
PCDHB8	56128	5q31.3	-0.0265	0	0.0094557	0.0265
PCDHB9	56127	5q31.3	-0.0265	0	0.0094557	0.0265
PCDHB10	56126	5q31.3	-0.0265	0	0.0094557	0.0265
PCDHB11	56125	5q31.3	-0.0265	0	0.0094557	0.0265
PCDHB12	56124	5q31.3	-0.0265	0	0.0094557	0.0265
PCDHB13	56123	5q31.3	-0.0265	0	0.0094557	0.0265
PCDHB14	56122	5q31.3	-0.0265	0	0.0094557	0.0265
PCDHB18	54660	5q31.3	-0.0265	0	0.0094557	0.0265
PCDHB19P	84054	5q31.3	-0.0265	0	0.0094557	0.0265
PCDHB15	56121	5q31.3	-0.0265	0	0.0094557	0.0265
NEUROG3	50674	10q22.1	-0.547	-0.126	0.00948462	0.421
C10orf35	219738	10q22.1	-0.547	-0.126	0.00948462	0.421
COL13A1	1305	10q22.1	-0.547	-0.126	0.00948462	0.421
LANCL1	10314	2q34	0.018	0	0.00954497	0.018
CPS1	1373	2q34	0.018	0	0.00954497	0.018
CPS1-IT1	29034	2q34	0.018	0	0.00954497	0.018
CTNNBIP1	56998	1p36.22	-0.0425	0.005	0.009595	0.0475
MCF2L	23263	13q34	0.008	-0.007	0.00959531	0.015
MCF2L-AS1	100289410	13q34	0.008	-0.007	0.00959531	0.015
F7	2155	13q34	0.008	-0.007	0.00959531	0.015
F10	2159	13q34	0.008	-0.007	0.00959531	0.015
PROZ	8858	13q34	0.008	-0.007	0.00959531	0.015
PCID2	55795	13q34	0.008	-0.007	0.00959531	0.015
CUL4A	8451	13q34	0.008	-0.007	0.00959531	0.015
LAMP1	3916	13q34	0.008	-0.007	0.00959531	0.015
GRTP1	79774	13q34	0.008	-0.007	0.00959531	0.015
ADPRHL1	113622	13q34	0.008	-0.007	0.00959531	0.015
DCUN1D2	55208	13q34	0.008	-0.007	0.00959531	0.015
TMCO3	55002	13q34	0.008	-0.007	0.00959531	0.015
TFDP1	7027	13q34	0.008	-0.007	0.00959531	0.015
ATP4B	496	13q34	0.008	-0.007	0.00959531	0.015
MIR4675	100616383	10p12.31	-0.462	-0.031	0.00959931	0.431
LYPLAL1	127018	1q41	0.1655	0.03	0.00959931	0.1355
SPINK5	11005	5q32	-0.038	-0.001	0.00968547	0.037
SPINK9	643394	5q32	-0.038	-0.001	0.00968547	0.037
FAT2	2196	5q33.1	-0.038	-0.001	0.00968733	0.037
SPARC	6678	5q33.1	-0.038	-0.001	0.00968733	0.037
ATOX1	475	5q33.1	-0.038	-0.001	0.00968733	0.037
G3BP1	10146	5q33.1	-0.038	-0.001	0.00968733	0.037
TXNDC15	79770	5q31.1	-0.02	0	0.00980144	0.02
SLC2A7	155184	1p36.23	-0.0425	0.005	0.00982739	0.0475
SLC2A5	6518	1p36.23	-0.0425	0.005	0.00982739	0.0475
GPR157	80045	1p36.23	-0.0425	0.005	0.00982739	0.0475
MIR34A	407040	1p36.22	-0.0425	0.005	0.00982739	0.0475
hsa-mir-34a	-655	1p36.22	-0.0425	0.005	0.00982739	0.0475
H6PD	9563	1p36.22	-0.0425	0.005	0.00982739	0.0475
SPSB1	80176	1p36.22	-0.0425	0.005	0.00982739	0.0475
SLC25A33	84275	1p36.22	-0.0425	0.005	0.00982739	0.0475
TMEM201	199953	1p36.22	-0.0425	0.005	0.00982739	0.0475
C1orf200	644997	1p36.22	-0.0425	0.005	0.00982739	0.0475
PIK3CD	5293	1p36.22	-0.0425	0.005	0.00982739	0.0475
CLSTN1	22883	1p36.22	-0.0425	0.005	0.00982739	0.0475
LZIC	84328	1p36.22	-0.0425	0.005	0.00982739	0.0475
NMNAT1	64802	1p36.22	-0.0425	0.005	0.00982739	0.0475
RBP7	116362	1p36.22	-0.0425	0.005	0.00982739	0.0475
UBE4B	10277	1p36.22	-0.0425	0.005	0.00982739	0.0475
KIF1B	23095	1p36.22	-0.0425	0.005	0.00982739	0.0475
hsa-mir-1273d	-663	1p36.22	-0.0425	0.005	0.00982739	0.0475
PAIP2	51247	5q31.2	-0.0265	0	0.00991958	0.0265
SLC23A1	9963	5q31.2	-0.0265	0	0.00991958	0.0265
MZB1	51237	5q31.2	-0.0265	0	0.00991958	0.0265
C5orf65	389333	5q31.2	-0.0265	0	0.00991958	0.0265
SPATA24	202051	5q31.2	-0.0265	0	0.00991958	0.0265
DNAJC18	202052	5q31.2	-0.0265	0	0.00991958	0.0265
ECSCR	641700	5q31.2	-0.0265	0	0.00991958	0.0265
TMEM173	340061	5q31.2	-0.0265	0	0.00991958	0.0265
UBE2D2	7322	5q31.2	-0.0265	0	0.00991958	0.0265
CXXC5	51523	5q31.2	-0.0265	0	0.00991958	0.0265
JAKMIP2	9832	5q32	-0.038	-0.001	0.0101594	0.037
MFAP3	4238	5q33.2	-0.038	-0.001	0.0101613	0.037
LOC399708	399708	10p15.3	-0.4715	-0.043	0.0101892	0.4285
KLF6	1316	10p15.1	-0.4715	-0.043	0.0101892	0.4285
LOC100216001	100216001	10p15.1	-0.4715	-0.043	0.0101892	0.4285
LOC338588	338588	10p15.1	-0.4715	-0.043	0.0101892	0.4285
AKR1E2	83592	10p15.1	-0.4715	-0.043	0.0101892	0.4285
tAKR	389932	10p15.1	-0.4715	-0.043	0.0101892	0.4285
AKR1C1	1645	10p15.1	-0.4715	-0.043	0.0101892	0.4285
AKR1C2	1646	10p15.1	-0.4715	-0.043	0.0101892	0.4285
AKR1CL1	340811	10p15.1	-0.4715	-0.043	0.0101892	0.4285
AKR1C4	1109	10p15.1	-0.4715	-0.043	0.0101892	0.4285
UCN3	114131	10p15.1	-0.4715	-0.043	0.0101892	0.4285
TUBAL3	79861	10p15.1	-0.4715	-0.043	0.0101892	0.4285
NET1	10276	10p15.1	-0.4715	-0.043	0.0101892	0.4285
CALML5	51806	10p15.1	-0.4715	-0.043	0.0101892	0.4285
CALML3	810	10p15.1	-0.4715	-0.043	0.0101892	0.4285
ASB13	79754	10p15.1	-0.4715	-0.043	0.0101892	0.4285
FBXO18	84893	10p15.1	-0.4715	-0.043	0.0101892	0.4285
IL15RA	3601	10p15.1	-0.4715	-0.043	0.0101892	0.4285
IL2RA	3559	10p15.1	-0.4715	-0.043	0.0101892	0.4285
ITIH5	80760	10p14	-0.4715	-0.043	0.0101892	0.4285
ITIH2	3698	10p14	-0.4715	-0.043	0.0101892	0.4285
KIN	22944	10p14	-0.4715	-0.043	0.0101892	0.4285
ATP5C1	509	10p14	-0.4715	-0.043	0.0101892	0.4285
TAF3	83860	10p14	-0.4715	-0.043	0.0101892	0.4285
MIR603	693188	10p12.2	-0.462	-0.031	0.0101896	0.431
hsa-mir-603	-772	10p12.2	-0.462	-0.031	0.0101896	0.431
FBXO28	23219	1q42.11	0.1655	0.021	0.0101902	0.1445
DEGS1	8560	1q42.11	0.1655	0.021	0.0101902	0.1445
NVL	4931	1q42.11	0.1655	0.021	0.0101902	0.1445
MIR320B2	100313769	1q42.11	0.1655	0.021	0.0101902	0.1445
hsa-mir-320b-2	-2297	1q42.11	0.1655	0.021	0.0101902	0.1445
CNIH4	29097	1q42.11	0.1655	0.021	0.0101902	0.1445
WDR26	80232	1q42.11	0.1655	0.021	0.0101902	0.1445
MIR4742	100616468	1q42.11	0.1655	0.021	0.0101902	0.1445
CNIH3	149111	1q42.12	0.1655	0.021	0.0101902	0.1445
IL9	3578	5q31.1	-0.02	0	0.0102804	0.02
FBXL21	26223	5q31.1	-0.02	0	0.0102804	0.02
LECT2	3950	5q31.1	-0.02	0	0.0102804	0.02
UNC80	285175	2q34	0.018	0	0.0103765	0.018
DPYSL3	1809	5q32	-0.038	-0.001	0.010404	0.037
TTC13	79573	1q42.2	0.246	0.025	0.0104347	0.221
ENO1	2023	1p36.23	-0.0425	0.005	0.0105549	0.0475
ENO1-AS1	100505975	1p36.23	-0.0425	0.005	0.0105549	0.0475
CA6	765	1p36.23	-0.0425	0.005	0.0105549	0.0475
ZNF804A	91752	2q32.1	0.0205	0	0.0106258	0.0205
FSIP2	401024	2q32.1	0.0205	0	0.0106258	0.0205
TIGD6	81789	5q32	-0.038	-0.001	0.0106538	0.037
CDC16	8881	13q34	0.008	-0.007	0.0106808	0.015
CHAMP1	283489	13q34	0.008	-0.007	0.0106808	0.015
UPF3A	65110	13q34	0.008	-0.007	0.0106808	0.015
TRDMT1	1787	10p13	-0.4715	-0.036	0.0106844	0.4355
VIM	7431	10p13	-0.4715	-0.036	0.0106844	0.4355
ST8SIA6	338596	10p12.33	-0.4715	-0.036	0.0106844	0.4355
LOC100128098	100128098	10p12.33	-0.4715	-0.036	0.0106844	0.4355
LOC282980	282980	10p15.3	-0.4715	-0.043	0.0106844	0.4285
KIAA1217	56243	10p12.2	-0.462	-0.031	0.0106851	0.431
GRPEL2	134266	5q32	-0.038	-0.001	0.0107803	0.037
PCYOX1L	78991	5q32	-0.038	-0.001	0.0107803	0.037
IL17B	27190	5q32	-0.038	-0.001	0.0107803	0.037
MIR143HG	728264	5q32	-0.038	-0.001	0.0107803	0.037
MIR143	406935	5q32	-0.038	-0.001	0.0107803	0.037
hsa-mir-143	-1720	5q32	-0.038	-0.001	0.0107803	0.037
MIR145	406937	5q32	-0.038	-0.001	0.0107803	0.037
hsa-mir-145	-1720	5q32	-0.038	-0.001	0.0107803	0.037
CSNK1A1	1452	5q32	-0.038	-0.001	0.0107803	0.037
FBRSL1	57666	12q24.33	-0.013	0	0.0108025	0.013
ANKLE2	23141	12q24.33	-0.013	0	0.0108025	0.013
CHFR	55743	12q24.33	-0.013	0	0.0108025	0.013
GOLGA3	2802	12q24.33	-0.013	0	0.0108025	0.013
LOC100507055	100507055	12q24.33	-0.013	0	0.0108025	0.013
LOC647589	647589	12q24.33	-0.013	0	0.0108025	0.013
P2RX2	22953	12q24.33	-0.013	0	0.0108025	0.013
PGAM5	192111	12q24.33	-0.013	0	0.0108025	0.013
POLE	5426	12q24.33	-0.013	0	0.0108025	0.013
PXMP2	5827	12q24.33	-0.013	0	0.0108025	0.013
ZNF10	7556	12q24.33	-0.013	0	0.0108025	0.013
ZNF140	7699	12q24.33	-0.013	0	0.0108025	0.013
ZNF26	7574	12q24.33	-0.013	0	0.0108025	0.013
ZNF268	10795	12q24.33	-0.013	0	0.0108025	0.013
ZNF605	100289635	12q24.33	-0.013	0	0.0108025	0.013
ZNF84	7637	12q24.33	-0.013	0	0.0108025	0.013
LYZL1	84569	10p12.1	-0.462	-0.036	0.0108133	0.426
GRXCR2	643226	5q32	-0.038	-0.001	0.0109089	0.037
SH3RF2	153769	5q32	-0.038	-0.001	0.0109089	0.037
PLAC8L1	153770	5q32	-0.038	-0.001	0.0109089	0.037
LARS	51520	5q32	-0.038	-0.001	0.0109089	0.037
RBM27	54439	5q32	-0.038	-0.001	0.0109089	0.037
SPINK14	408187	5q32	-0.038	-0.001	0.0110382	0.037
SPINK6	404203	5q32	-0.038	-0.001	0.0110382	0.037
SLC30A10	55532	1q41	0.1655	0.03	0.01107	0.1355
EPRS	2058	1q41	0.1655	0.03	0.01107	0.1355
BPNT1	10380	1q41	0.1655	0.03	0.01107	0.1355
LOC100505583	100505583	10p11.22	-0.462	-0.036	0.0110707	0.426
ADRB2	154	5q32	-0.038	-0.001	0.0111695	0.037
COX7A2	1347	6q14.1	-0.065	-0.002	0.0111974	0.063
TMEM30A	55754	6q14.1	-0.065	-0.002	0.0111974	0.063
LOC100506804	100506804	6q14.1	-0.065	-0.002	0.0111974	0.063
FILIP1	27145	6q14.1	-0.065	-0.002	0.0111974	0.063
SENP6	26054	6q14.1	-0.065	-0.002	0.0111974	0.063
C1orf140	400804	1q41	0.0835	0.021	0.0112016	0.0625
C10orf67	256815	10p12.2	-0.462	-0.031	0.0112019	0.431
RNU5F-1	26828	1q41	0.1655	0.03	0.0113339	0.1355
ITGB1	3688	10p11.22	-0.462	-0.036	0.0113345	0.426
NRP1	8829	10p11.22	-0.462	-0.036	0.0113345	0.426
LOC100507605	100507605	10p12.1	-0.462	-0.036	0.0113356	0.426
SYNPO	11346	5q33.1	-0.038	-0.001	0.0114377	0.037
MYOZ3	91977	5q33.1	-0.038	-0.001	0.0114377	0.037
RBM22	55696	5q33.1	-0.038	-0.001	0.0114377	0.037
TM9SF2	9375	13q32.3	0.0075	-0.005	0.0114647	0.0125
CLYBL	171425	13q32.3	0.0075	-0.005	0.0114647	0.0125
MIR4306	100422861	13q32.3	0.0075	-0.005	0.0114647	0.0125
hsa-mir-4306	-1350	13q32.3	0.0075	-0.005	0.0114647	0.0125
ZIC5	85416	13q32.3	0.0075	-0.005	0.0114647	0.0125
MSRB2	22921	10p12.2	-0.462	-0.031	0.0114686	0.431
OTUD1	220213	10p12.2	-0.462	-0.031	0.0114686	0.431
C1orf55	163859	1q42.12	0.1655	0.021	0.0114689	0.1445
H3F3A	3020	1q42.12	0.1655	0.021	0.0114689	0.1445
H3F3AP4	440926	1q42.12	0.1655	0.021	0.0114689	0.1445
MIXL1	83881	1q42.12	0.1655	0.021	0.0114689	0.1445
LIN9	286826	1q42.12	0.1655	0.021	0.0114689	0.1445
PARP1	142	1q42.12	0.1655	0.021	0.0114689	0.1445
WNT3A	89780	1q42.13	0.1655	0.021	0.0114689	0.1445
MOB3B	79817	9p21.2	-0.593	-0.148	0.0114693	0.445
DCTN4	51164	5q33.1	-0.038	-0.001	0.0117094	0.037
C5orf62	85027	5q33.1	-0.038	-0.001	0.0117094	0.037
IRGM	345611	5q33.1	-0.038	-0.001	0.0117094	0.037
ZNF300	91975	5q33.1	-0.038	-0.001	0.0117094	0.037
ZNF300P1	134466	5q33.1	-0.038	-0.001	0.0117094	0.037
GPX3	2878	5q33.1	-0.038	-0.001	0.0117094	0.037
TNIP1	10318	5q33.1	-0.038	-0.001	0.0117094	0.037
FSTL4	23105	5q31.1	-0.02	0	0.0118434	0.02
LOC153469	153469	5q32	-0.038	-0.001	0.0119846	0.037
COL12A1	1303	6q13	-0.065	-0.002	0.0120141	0.063
ACTA1	58	1q42.13	0.1655	0.025	0.0120188	0.1405
ACBD3	64746	1q42.12	0.1655	0.021	0.0120192	0.1445
LBR	3930	1q42.12	0.1655	0.021	0.0120195	0.1445
ENAH	55740	1q42.12	0.1655	0.021	0.0120195	0.1445
SRP9	6726	1q42.12	0.1655	0.021	0.0120195	0.1445
EPHX1	2052	1q42.12	0.1655	0.021	0.0120195	0.1445
TMEM63A	9725	1q42.12	0.1655	0.021	0.0120195	0.1445
LEFTY1	10637	1q42.12	0.1655	0.021	0.0120195	0.1445
PYCR2	29920	1q42.12	0.1655	0.021	0.0120195	0.1445
LEFTY2	7044	1q42.12	0.1655	0.021	0.0120195	0.1445
LOC387647	387647	10p11.23	-0.462	-0.036	0.01216	0.426
MIR604	693189	10p11.23	-0.462	-0.036	0.01216	0.426
hsa-mir-604	-812	10p11.23	-0.462	-0.036	0.01216	0.426
MAP3K8	1326	10p11.23	-0.462	-0.036	0.01216	0.426
C10orf68	79741	10p11.22	-0.462	-0.036	0.01216	0.426
PARD3	56288	10p11.22	-0.462	-0.036	0.01216	0.426
RAPGEF4	11069	2q31.1	0.0185	0	0.0122379	0.0185
SLC36A2	153201	5q33.1	-0.038	-0.001	0.0122567	0.037
MIR3936	100500865	5q31.1	-0.02	0	0.0122656	0.02
ACBD5	91452	10p12.1	-0.462	-0.036	0.0123026	0.426
JMJD4	65094	1q42.13	0.1655	0.021	0.012303	0.1445
LOC100130093	100130093	1q42.13	0.1655	0.021	0.012303	0.1445
SNAP47	116841	1q42.13	0.1655	0.021	0.012303	0.1445
PRSS38	339501	1q42.13	0.1655	0.021	0.012303	0.1445
WNT9A	7483	1q42.13	0.1655	0.021	0.012303	0.1445
AFF4	27125	5q31.1	-0.02	0	0.0124098	0.02
LEAP2	116842	5q31.1	-0.02	0	0.0124098	0.02
ZCCHC10	54819	5q31.1	-0.02	0	0.0124098	0.02
HSPA4	3308	5q31.1	-0.02	0	0.0124098	0.02
SVIL	6840	10p11.23	-0.462	-0.036	0.0124467	0.426
ZEB1-AS1	220930	10p11.22	-0.462	-0.036	0.0124467	0.426
ZEB1	6935	10p11.22	-0.462	-0.036	0.0124467	0.426
ARHGAP12	94134	10p11.22	-0.462	-0.036	0.0124467	0.426
KIF5B	3799	10p11.22	-0.462	-0.036	0.0124467	0.426
EPC1	80314	10p11.22	-0.462	-0.036	0.0124467	0.426
CCDC7	221016	10p11.22	-0.462	-0.036	0.0124467	0.426
HARBI1	283254	11p11.2	-0.0445	-0.008	0.0125829	0.0365
LOC100129213	100129213	10p12.33	-0.4715	-0.036	0.012592	0.4355
PDE1A	5136	2q32.1	0.0185	0	0.0126719	0.0185
MIR1289-2	100302134	5q31.1	-0.02	0	0.0127019	0.02
hsa-mir-1289-2	-1597	5q31.1	-0.02	0	0.0127019	0.02
CUL2	8453	10p11.21	-0.462	-0.036	0.0127395	0.426
CREM	1390	10p11.21	-0.462	-0.036	0.0127395	0.426
CCNY	219771	10p11.21	-0.462	-0.036	0.0127395	0.426
MATR3	9782	5q31.2	-0.0265	0	0.0128517	0.0265
TSPAN15	23555	10q22.1	-0.547	-0.126	0.0128877	0.421
GPR151	134391	5q32	-0.038	-0.001	0.0130015	0.037
HAVCR1	26762	5q33.3	-0.038	-0.001	0.0130039	0.037
HAVCR2	84868	5q33.3	-0.038	-0.001	0.0130039	0.037
MED7	9443	5q33.3	-0.038	-0.001	0.0130039	0.037
HTR1B	3351	6q14.1	-0.065	-0.002	0.0131849	0.063
RRP15	51018	1q41	0.0835	0.025	0.0131904	0.0585
LOC728463	728463	1q41	0.0835	0.025	0.0131904	0.0585
TGFB2	7042	1q41	0.0835	0.025	0.0131904	0.0585
SIL1	64374	5q31.2	-0.0265	-0.001	0.0133055	0.0255
EBLN1	340900	10p12.31	-0.462	-0.031	0.0133432	0.431
LOC100130992	100130992	10p12.31	-0.462	-0.031	0.0133432	0.431
BMI1	648	10p12.2	-0.462	-0.031	0.0133432	0.431
COMMD3	23412	10p12.2	-0.462	-0.031	0.0133432	0.431
COMMD3-BMI1	100532731	10p12.2	-0.462	-0.031	0.0133432	0.431
SPAG6	9576	10p12.2	-0.462	-0.031	0.0133432	0.431
LOC100499489	100499489	10p12.2	-0.462	-0.031	0.0133432	0.431
HLX	3142	1q41	0.0835	0.025	0.0134969	0.0585
FAM208B	54906	10p15.1	-0.4715	-0.043	0.0134977	0.4285
C10orf108	414235	10p15.3	-0.4715	-0.043	0.0136541	0.4285
MARK1	4139	1q41	0.0835	0.025	0.0138113	0.0585
C1orf115	79762	1q41	0.0835	0.025	0.0138113	0.0585
2014-03-02	54996	1q41	0.0835	0.025	0.0138113	0.0585
2014-03-01	64757	1q41	0.0835	0.025	0.0138113	0.0585
LOC387646	387646	10p12.1	-0.462	-0.036	0.0138125	0.426
NUP133	55746	1q42.13	0.1655	0.025	0.0138129	0.1405
PCDHAC1	56135	5q31.3	-0.0265	-0.001	0.0139331	0.0255
ANKRD16	54522	10p15.1	-0.4715	-0.043	0.014133	0.4285
SNORA74A	26821	5q31.2	-0.0265	0	0.0142566	0.0265
RAB4A	5867	1q42.13	0.1655	0.025	0.0144609	0.1405
SPHAR	10638	1q42.13	0.1655	0.025	0.0144609	0.1405
USH2A	7399	1q41	0.1655	0.03	0.0144618	0.1355
SPATA17	128153	1q41	0.0835	0.025	0.0144626	0.0585
FGF14	2259	13q33.1	0.0055	-0.005	0.0146225	0.0105
AKR1C3	8644	10p15.1	-0.4715	-0.043	0.0147946	0.4285
FNDC9	408263	5q33.3	-0.038	-0.001	0.0150972	0.037
CCDC69	26112	5q33.1	-0.038	-0.001	0.015098	0.037
GM2A	2760	5q33.1	-0.038	-0.001	0.015098	0.037
SLC36A3	285641	5q33.1	-0.038	-0.001	0.015098	0.037
GDI2	2665	10p15.1	-0.4715	-0.043	0.0151356	0.4285
SP3	6670	2q31.1	0.0185	0	0.0152095	0.0185
OLA1	29789	2q31.1	0.0185	0	0.0152095	0.0185
LOC285084	285084	2q31.1	0.0185	0	0.0152095	0.0185
SP9	100131390	2q31.1	0.0185	0	0.0152095	0.0185
CIR1	9541	2q31.1	0.0185	0	0.0152095	0.0185
SCRN3	79634	2q31.1	0.0185	0	0.0152095	0.0185
GPR155	151556	2q31.1	0.0185	0	0.0152095	0.0185
WIPF1	7456	2q31.1	0.0185	0	0.0152095	0.0185
CHRNA1	1134	2q31.1	0.0185	0	0.0152095	0.0185
CHN1	1123	2q31.1	0.0185	0	0.0152095	0.0185
ATF2	1386	2q31.1	0.0185	0	0.0152095	0.0185
MIR933	100126350	2q31.1	0.0185	0	0.0152095	0.0185
hsa-mir-933	-1928	2q31.1	0.0185	0	0.0152095	0.0185
ATP5G3	518	2q31.1	0.0185	0	0.0152095	0.0185
KIAA1715	80856	2q31.1	0.0185	0	0.0152095	0.0185
EVX2	344191	2q31.1	0.0185	0	0.0152095	0.0185
HOXD13	3239	2q31.1	0.0185	0	0.0152095	0.0185
HOXD12	3238	2q31.1	0.0185	0	0.0152095	0.0185
HOXD11	3237	2q31.1	0.0185	0	0.0152095	0.0185
HOXD10	3236	2q31.1	0.0185	0	0.0152095	0.0185
HOXD9	3235	2q31.1	0.0185	0	0.0152095	0.0185
HOXD8	3234	2q31.1	0.0185	0	0.0152095	0.0185
LOC100506783	100506783	2q31.1	0.0185	0	0.0152095	0.0185
HOXD4	3233	2q31.1	0.0185	0	0.0152095	0.0185
MIR10B	406903	2q31.1	0.0185	0	0.0152095	0.0185
hsa-mir-10b	-1935	2q31.1	0.0185	0	0.0152095	0.0185
CTNNA1	1495	5q31.2	-0.0265	-0.001	0.0152673	0.0255
LRRTM2	26045	5q31.2	-0.0265	-0.001	0.0152673	0.0255
ADARB2	105	10p15.3	-0.407	-0.048	0.0153086	0.359
NRG2	9542	5q31.2	-0.0265	-0.001	0.0154421	0.0255
PFDN1	5201	5q31.3	-0.0265	-0.001	0.0154421	0.0255
PCDHA1	56147	5q31.3	-0.0265	-0.001	0.0154421	0.0255
PCDHA2	56146	5q31.3	-0.0265	-0.001	0.0154421	0.0255
PCDHA3	56145	5q31.3	-0.0265	-0.001	0.0154421	0.0255
PCDHA4	56144	5q31.3	-0.0265	-0.001	0.0154421	0.0255
PCDHA10	56139	5q31.3	-0.0265	-0.001	0.0154421	0.0255
PCDHA11	56138	5q31.3	-0.0265	-0.001	0.0154421	0.0255
PCDHA5	56143	5q31.3	-0.0265	-0.001	0.0154421	0.0255
PCDHA6	56142	5q31.3	-0.0265	-0.001	0.0154421	0.0255
PCDHA7	56141	5q31.3	-0.0265	-0.001	0.0154421	0.0255
PCDHA8	56140	5q31.3	-0.0265	-0.001	0.0154421	0.0255
PCDHA9	9752	5q31.3	-0.0265	-0.001	0.0154421	0.0255
PCDHA12	56137	5q31.3	-0.0265	-0.001	0.0154421	0.0255
PCDHA13	56136	5q31.3	-0.0265	-0.001	0.0154421	0.0255
SLC36A1	206358	5q33.1	-0.038	-0.001	0.0154452	0.037
SAP30L	79685	5q33.2	-0.038	-0.001	0.0154452	0.037
HAND1	9421	5q33.2	-0.038	-0.001	0.0154452	0.037
MIR3141	100422950	5q33.2	-0.038	-0.001	0.0154452	0.037
hsa-mir-3141	-1759	5q33.2	-0.038	-0.001	0.0154452	0.037
ANKHD1	54882	5q31.3	-0.0265	-0.001	0.0157963	0.0255
DNAH14	127602	1q42.12	0.1605	0.021	0.0158396	0.1395
MIR1246	100302142	2q31.1	0.0185	0	0.0160964	0.0185
hsa-mir-1246	-1938	2q31.1	0.0185	0	0.0160964	0.0185
LOC375295	375295	2q31.1	0.0185	0	0.0160964	0.0185
HNRNPA3	220988	2q31.2	0.0185	0	0.0160964	0.0185
NFE2L2	4780	2q31.2	0.0185	0	0.0160964	0.0185
MIR3128	100422824	2q31.2	0.0185	0	0.0160964	0.0185
hsa-mir-3128	-1943	2q31.2	0.0185	0	0.0160964	0.0185
LOC100130691	100130691	2q31.2	0.0185	0	0.0160964	0.0185
AGPS	8540	2q31.2	0.0185	0	0.0160964	0.0185
TTC30B	150737	2q31.2	0.0185	0	0.0160964	0.0185
TTC30A	92104	2q31.2	0.0185	0	0.0160964	0.0185
ANKHD1-EIF4EBP3	404734	5q31.3	-0.0265	-0.001	0.0165261	0.0255
TCERG1	10915	5q32	-0.038	-0.001	0.0165265	0.037
C1orf95	375057	1q42.12	0.122	0.021	0.0165703	0.101
SOX1	6656	13q34	0.008	-0.006	0.0167516	0.014
SPACA7	122258	13q34	0.008	-0.006	0.0167516	0.014
FAM155A	728215	13q33.3	0.008	-0.005	0.0167521	0.013
hsa-mir-1267	-1410	13q33.3	0.008	-0.005	0.0167521	0.013
LIG4	3981	13q33.3	0.008	-0.005	0.0167521	0.013
ABHD13	84945	13q33.3	0.008	-0.005	0.0167521	0.013
TNFSF13B	10673	13q33.3	0.008	-0.005	0.0167521	0.013
MYO16	23026	13q33.3	0.008	-0.005	0.0167521	0.013
IRS2	8660	13q34	0.008	-0.005	0.0167521	0.013
COL4A1	1282	13q34	0.008	-0.005	0.0167521	0.013
IK	3550	5q31.3	-0.0265	-0.001	0.016902	0.0255
FBXO38	81545	5q32	-0.038	-0.001	0.0169024	0.037
CYFIP2	26999	5q33.3	-0.038	-0.001	0.0169043	0.037
GRIA1	2890	5q33.2	-0.038	-0.001	0.0169052	0.037
FAM114A2	10827	5q33.2	-0.038	-0.001	0.0169052	0.037
FLJ38109	386627	5q33.2	-0.038	-0.001	0.0169052	0.037
SGCD	6444	5q33.3	-0.038	-0.001	0.0169052	0.037
FGF9	2254	13q12.11	0.0085	-0.005	0.016939	0.0135
MIR938	100126327	10p11.23	-0.462	-0.036	0.016946	0.426
hsa-mir-938	-813	10p11.23	-0.462	-0.036	0.016946	0.426
DUSP5P	574029	1q42.13	0.0835	0.021	0.0169469	0.0625
HIST3H2A	92815	1q42.13	0.0835	0.021	0.0169469	0.0625
HIST3H2BB	128312	1q42.13	0.0835	0.021	0.0169469	0.0625
HIST3H3	8290	1q42.13	0.0835	0.021	0.0169469	0.0625
MIR4666A	100616308	1q42.13	0.0835	0.021	0.0169469	0.0625
RNF187	149603	1q42.13	0.0835	0.021	0.0169469	0.0625
TRIM11	81559	1q42.13	0.0835	0.021	0.0169469	0.0625
TRIM17	51127	1q42.13	0.0835	0.021	0.0169469	0.0625
TNFRSF8	943	1p36.22	-0.034	0.005	0.0171309	0.039
COL4A2	1284	13q34	0.008	-0.005	0.0171323	0.013
IL10	3586	1q32.1	0.3385	0.076	0.0171385	0.2625
EIF4EBP3	8637	5q31.3	-0.0265	-0.001	0.0172853	0.0255
SRA1	10011	5q31.3	-0.0265	-0.001	0.0172853	0.0255
APBB3	10307	5q31.3	-0.0265	-0.001	0.0172853	0.0255
SLC35A4	113829	5q31.3	-0.0265	-0.001	0.0172853	0.0255
NDST1	3340	5q33.1	-0.038	-0.001	0.0172886	0.037
ANXA6	309	5q33.1	-0.038	-0.001	0.0172886	0.037
ARMC4	55130	10p12.1	-0.406	-0.031	0.0173305	0.375
MPP7	143098	10p12.1	-0.406	-0.031	0.0173305	0.375
DISC2	27184	1q42.2	0.1655	0.025	0.0173305	0.1405
SLC25A48	153328	5q31.1	-0.02	0	0.0174794	0.02
FAM58BP	339521	1q32.1	0.2645	0.057	0.0175225	0.2075
WAC	51322	10p12.1	-0.462	-0.036	0.0175269	0.426
BAMBI	25805	10p12.1	-0.462	-0.036	0.0175269	0.426
RD3	343035	1q32.3	0.251	0.052	0.0175269	0.199
SLC30A1	7779	1q32.3	0.251	0.052	0.0175269	0.199
NEK2	4751	1q32.3	0.251	0.052	0.0175269	0.199
LPGAT1	9926	1q32.3	0.251	0.052	0.0175269	0.199
INTS7	25896	1q32.3	0.251	0.052	0.0175269	0.199
DTL	51514	1q32.3	0.251	0.052	0.0175269	0.199
PPP2R5A	5525	1q32.3	0.251	0.052	0.0175269	0.199
SNORA16B	692157	1q32.3	0.251	0.052	0.0175269	0.199
TMEM206	55248	1q32.3	0.251	0.052	0.0175269	0.199
NENF	29937	1q32.3	0.251	0.052	0.0175269	0.199
ATF3	467	1q32.3	0.251	0.052	0.0175269	0.199
FAM71A	149647	1q32.3	0.251	0.052	0.0175269	0.199
DNAJC10	54431	2q32.1	0.0185	0	0.0176357	0.0185
FRZB	2487	2q32.1	0.0185	0	0.0176357	0.0185
HBEGF	1839	5q31.3	-0.0265	-0.001	0.0176763	0.0255
SLC4A9	83697	5q31.3	-0.0265	-0.001	0.0176763	0.0255
CD14	929	5q31.3	-0.0265	-0.001	0.0176763	0.0255
TMCO6	55374	5q31.3	-0.0265	-0.001	0.0176763	0.0255
MIR3655	100500820	5q31.3	-0.0265	-0.001	0.0176763	0.0255
NDUFA2	4695	5q31.3	-0.0265	-0.001	0.0176763	0.0255
SLC25A2	83884	5q31.3	-0.0265	-0.001	0.0176763	0.0255
TAF7	6879	5q31.3	-0.0265	-0.001	0.0176763	0.0255
HTR4	3360	5q32	-0.038	-0.001	0.0176768	0.037
SLC26A2	1836	5q32	-0.038	-0.001	0.0176768	0.037
HMGXB3	22993	5q32	-0.038	-0.001	0.0176768	0.037
PTCHD3	374308	10p12.1	-0.406	-0.036	0.0177222	0.37
TRIM67	440730	1q42.2	0.1655	0.025	0.0177222	0.1405
C1orf131	128061	1q42.2	0.1655	0.025	0.0177222	0.1405
GNPAT	8443	1q42.2	0.1655	0.025	0.0177222	0.1405
EXOC8	149371	1q42.2	0.1655	0.025	0.0177222	0.1405
C1orf124	83932	1q42.2	0.1655	0.025	0.0177222	0.1405
EGLN1	54583	1q42.2	0.1655	0.025	0.0177222	0.1405
SNRPD2P2	645339	1q42.2	0.1655	0.025	0.0177222	0.1405
TSNAX	7257	1q42.2	0.1655	0.025	0.0177222	0.1405
TSNAX-DISC1	100303453	1q42.2	0.1655	0.025	0.0177222	0.1405
DISC1	27185	1q42.2	0.1655	0.025	0.0177222	0.1405
LOC100287814	100287814	1q42.2	0.1655	0.025	0.0177222	0.1405
RHOU	58480	1q42.13	0.0835	0.021	0.0177227	0.0625
NCKAP1	10787	2q32.1	0.0185	0	0.0178332	0.0185
DUSP19	142679	2q32.1	0.0185	0	0.0178332	0.0185
NUP35	129401	2q32.1	0.0185	0	0.0178332	0.0185
IL5	3567	5q31.1	-0.02	-0.001	0.0178727	0.019
RAD50	10111	5q31.1	-0.02	-0.001	0.0178727	0.019
IL13	3596	5q31.1	-0.02	-0.001	0.0178727	0.019
IL4	3565	5q31.1	-0.02	-0.001	0.0178727	0.019
KIF3A	11127	5q31.1	-0.02	-0.001	0.0178727	0.019
CCNI2	645121	5q31.1	-0.02	-0.001	0.0178727	0.019
2014-09-08	23176	5q31.1	-0.02	-0.001	0.0178727	0.019
TRPC7	57113	5q31.1	-0.02	0	0.0178742	0.02
SPOCK1	6695	5q31.2	-0.02	0	0.0178742	0.02
FAM70B	348013	13q34	0.008	-0.006	0.0179151	0.014
FLJ41484	650669	13q34	0.008	-0.006	0.0179151	0.014
GAS6	2621	13q34	0.008	-0.006	0.0179151	0.014
GRK1	6011	13q34	0.008	-0.006	0.0179151	0.014
LINC00552	100130386	13q34	0.008	-0.006	0.0179151	0.014
LOC100506394	100506394	13q34	0.008	-0.006	0.0179151	0.014
FLJ44054	643365	13q34	0.008	-0.006	0.0179151	0.014
RASA3	22821	13q34	0.008	-0.006	0.0179151	0.014
GJD4	219770	10p11.21	-0.406	-0.036	0.017921	0.37
FZD8	8325	10p11.21	-0.406	-0.036	0.017921	0.37
MIR4683	100616500	10p11.21	-0.406	-0.036	0.017921	0.37
CYP20A1	57404	2q33.2	0.018	0	0.0180342	0.018
PSD2	84249	5q31.2	-0.0265	-0.001	0.018075	0.0255
AFAP1L1	134265	5q32	-0.038	-0.001	0.0180755	0.037
APC	324	5q22.2	-0.0135	0	0.0182728	0.0135
RAB20	55647	13q34	0.008	-0.005	0.0183184	0.013
CARKD	55739	13q34	0.008	-0.005	0.0183184	0.013
CARS2	79587	13q34	0.008	-0.005	0.0183184	0.013
ING1	3621	13q34	0.008	-0.005	0.0183184	0.013
LINC00346	283487	13q34	0.008	-0.005	0.0183184	0.013
ANKRD10	55608	13q34	0.008	-0.005	0.0183184	0.013
ARHGEF7	8874	13q34	0.008	-0.005	0.0183184	0.013
TEX29	121793	13q34	0.008	-0.005	0.0183184	0.013
MIR3122	100422947	1q32.3	0.251	0.052	0.0183258	0.199
hsa-mir-3122	-2204	1q32.3	0.251	0.052	0.0183258	0.199
ZC3H15	55854	2q32.1	0.0185	0	0.0186465	0.0185
ITGAV	3685	2q32.1	0.0185	0	0.0186465	0.0185
FAM171B	165215	2q32.1	0.0185	0	0.0186465	0.0185
ZSWIM2	151112	2q32.1	0.0185	0	0.0186465	0.0185
FOXO3	2309	6q21	-0.486	-0.017	0.0187296	0.469
LINC00222	387111	6q21	-0.486	-0.017	0.0187296	0.469
MIR181A1	406995	1q32.1	0.2645	0.052	0.0187326	0.2125
MIR181B1	406955	1q32.1	0.2645	0.052	0.0187326	0.2125
hsa-mir-181a-1	-2101	1q32.1	0.2645	0.052	0.0187326	0.2125
hsa-mir-181b-1	-2101	1q32.1	0.2645	0.052	0.0187326	0.2125
LARP4B	23185	10p15.3	-0.407	-0.043	0.0187351	0.364
ZNF438	220929	10p11.23	-0.462	-0.039	0.0187356	0.423
PLEKHM3	389072	2q33.3	0.0165	0	0.0188539	0.0165
B3GALT1	8708	2q24.3	0.0185	0	0.0188555	0.0185
STK39	27347	2q24.3	0.0185	0	0.0188555	0.0185
CERS6	253782	2q24.3	0.0185	0	0.0188555	0.0185
MIR4774	100616356	2q24.3	0.0185	0	0.0188555	0.0185
LOC100861402	100861402	2q24.3	0.0185	0	0.0188555	0.0185
NOSTRIN	115677	2q24.3	0.0185	0	0.0188555	0.0185
SPC25	57405	2q31.1	0.0185	0	0.0188555	0.0185
G6PC2	57818	2q31.1	0.0185	0	0.0188555	0.0185
ABCB11	8647	2q31.1	0.0185	0	0.0188555	0.0185
DHRS9	10170	2q31.1	0.0185	0	0.0188555	0.0185
LRP2	4036	2q31.1	0.0185	0	0.0188555	0.0185
BBS5	129880	2q31.1	0.0185	0	0.0188555	0.0185
KBTBD10	10324	2q31.1	0.0185	0	0.0188555	0.0185
FASTKD1	79675	2q31.1	0.0185	0	0.0188555	0.0185
PPIG	9360	2q31.1	0.0185	0	0.0188555	0.0185
C2orf77	129881	2q31.1	0.0185	0	0.0188555	0.0185
PHOSPHO2	493911	2q31.1	0.0185	0	0.0188555	0.0185
PHOSPHO2-KLHL23	100526832	2q31.1	0.0185	0	0.0188555	0.0185
KLHL23	151230	2q31.1	0.0185	0	0.0188555	0.0185
SSB	6741	2q31.1	0.0185	0	0.0188555	0.0185
METTL5	29081	2q31.1	0.0185	0	0.0188555	0.0185
UBR3	130507	2q31.1	0.0185	0	0.0188555	0.0185
MYO3B	140469	2q31.1	0.0185	0	0.0188555	0.0185
LOC440925	440925	2q31.1	0.0185	0	0.0188555	0.0185
SP5	389058	2q31.1	0.0185	0	0.0188555	0.0185
LOC100505695	100505695	2q31.1	0.0185	0	0.0188555	0.0185
GAD1	2571	2q31.1	0.0185	0	0.0188555	0.0185
GORASP2	26003	2q31.1	0.0185	0	0.0188555	0.0185
TLK1	9874	2q31.1	0.0185	0	0.0188555	0.0185
METTL8	79828	2q31.1	0.0185	0	0.0188555	0.0185
DCAF17	80067	2q31.1	0.0185	0	0.0188555	0.0185
CYBRD1	79901	2q31.1	0.0185	0	0.0188555	0.0185
DYNC1I2	1781	2q31.1	0.0185	0	0.0188555	0.0185
ITGA6	3655	2q31.1	0.0185	0	0.0188555	0.0185
PDK1	5163	2q31.1	0.0185	0	0.0188555	0.0185
LOC91149	91149	2q31.1	0.0185	0	0.0188555	0.0185
ZAK	51776	2q31.1	0.0185	0	0.0188555	0.0185
MLK7-AS1	339751	2q31.1	0.0185	0	0.0188555	0.0185
CDCA7	83879	2q31.1	0.0185	0	0.0188555	0.0185
CSF1R	1436	5q32	-0.038	-0.001	0.0188965	0.037
GALNT10	55568	5q33.2	-0.038	-0.001	0.0188996	0.037
hsa-mir-1303	-1760	5q33.2	-0.038	-0.001	0.0188996	0.037
SAP18	10284	13q12.11	0.0085	-0.005	0.0189361	0.0135
SKA3	221150	13q12.11	0.0085	-0.005	0.0189361	0.0135
MRP63	78988	13q12.11	0.0085	-0.005	0.0189361	0.0135
ZDHHC20	253832	13q12.11	0.0085	-0.005	0.0189361	0.0135
PITRM1	10531	10p15.2	-0.4715	-0.043	0.0189437	0.4285
LOC100507034	100507034	10p15.2	-0.4715	-0.043	0.0189437	0.4285
STX2	2054	12q24.33	-0.012	0	0.0191385	0.012
RAN	5901	12q24.33	-0.012	0	0.0191385	0.012
CAT	847	11p13	-0.0445	-0.007	0.0191406	0.0375
ELF5	2001	11p13	-0.0445	-0.007	0.0191406	0.0375
EHF	26298	11p13	-0.0445	-0.007	0.0191406	0.0375
APIP	51074	11p13	-0.0445	-0.007	0.0191406	0.0375
PDHX	8050	11p13	-0.0445	-0.007	0.0191406	0.0375
MIR1343	100616437	11p13	-0.0445	-0.007	0.0191406	0.0375
CD44	960	11p13	-0.0445	-0.007	0.0191406	0.0375
SLC1A2	6506	11p13	-0.0445	-0.007	0.0191406	0.0375
PAMR1	25891	11p13	-0.0445	-0.007	0.0191406	0.0375
FJX1	24147	11p13	-0.0445	-0.007	0.0191406	0.0375
TRIM44	54765	11p13	-0.0445	-0.007	0.0191406	0.0375
LDLRAD3	143458	11p13	-0.0445	-0.007	0.0191406	0.0375
MIR3973	100616311	11p13	-0.0445	-0.007	0.0191406	0.0375
COMMD9	29099	11p13	-0.0445	-0.007	0.0191406	0.0375
PRR5L	79899	11p13	-0.0445	-0.007	0.0191406	0.0375
TRAF6	7189	11p12	-0.0445	-0.007	0.0191406	0.0375
RAG1	5896	11p12	-0.0445	-0.007	0.0191406	0.0375
RAG2	5897	11p12	-0.0445	-0.007	0.0191406	0.0375
C11orf74	119710	11p12	-0.0445	-0.007	0.0191406	0.0375
ZNF33A	7581	10p11.1	-0.406	-0.036	0.0191549	0.37
SLC25A12	8604	2q31.1	0.0185	0	0.0192775	0.0185
HAT1	8520	2q31.1	0.0185	0	0.0192775	0.0185
METAP1D	254042	2q31.1	0.0185	0	0.0192775	0.0185
DLX1	1745	2q31.1	0.0185	0	0.0192775	0.0185
DLX2	1746	2q31.1	0.0185	0	0.0192775	0.0185
TCOF1	6949	5q32	-0.038	-0.001	0.0193223	0.037
CD74	972	5q32	-0.038	-0.001	0.0193223	0.037
RPS14	6208	5q33.1	-0.038	-0.001	0.0193223	0.037
GLRA1	2741	5q33.1	-0.038	-0.001	0.0193223	0.037
NMUR2	56923	5q33.1	-0.038	-0.001	0.0193223	0.037
PPP1R2P3	153743	5q33.3	-0.038	-0.001	0.0193223	0.037
TIMD4	91937	5q33.3	-0.038	-0.001	0.0193223	0.037
EFHA1	221154	13q12.11	0.0085	-0.005	0.0193594	0.0135
PHF13	148479	1p36.31	-0.034	0.005	0.0193609	0.039
THAP3	90326	1p36.31	-0.034	0.005	0.0193609	0.039
DNAJC11	55735	1p36.31	-0.034	0.005	0.0193609	0.039
LOC401497	401497	9p21.1	-0.561	-0.133	0.0193687	0.428
HOXD3	3232	2q31.1	0.0185	0	0.0194635	0.0185
NIPAL4	348938	5q33.3	-0.038	-0.001	0.0195362	0.037
ADAM19	8728	5q33.3	-0.038	-0.001	0.0195362	0.037
SOX30	11063	5q33.3	-0.038	-0.001	0.0195362	0.037
C5orf52	100190949	5q33.3	-0.038	-0.001	0.0195362	0.037
THG1L	54974	5q33.3	-0.038	-0.001	0.0195362	0.037
LSM11	134353	5q33.3	-0.038	-0.001	0.0195362	0.037
CLINT1	9685	5q33.3	-0.038	-0.001	0.0195362	0.037
TNFSF8	944	9q32	-0.006	-0.121	0.0195803	0.115
TNC	3371	9q33.1	-0.006	-0.121	0.0195803	0.115
PFKP	5214	10p15.2	-0.4715	-0.043	0.0195814	0.4285
MTX2	10651	2q31.1	0.0185	0	0.0198974	0.0185
FAM13B	51306	5q31.2	-0.02	0	0.0199676	0.02
C1orf187	374946	1p36.22	-0.034	0.005	0.0200114	0.039
AGTRAP	57085	1p36.22	-0.034	0.005	0.0200114	0.039
MTHFR	4524	1p36.22	-0.034	0.005	0.0200114	0.039
CLCN6	1185	1p36.22	-0.034	0.005	0.0200114	0.039
NPPA-AS1	100379251	1p36.22	-0.034	0.005	0.0200114	0.039
NPPA	4878	1p36.22	-0.034	0.005	0.0200114	0.039
NPPB	4879	1p36.22	-0.034	0.005	0.0200114	0.039
KIAA2013	90231	1p36.22	-0.034	0.005	0.0200114	0.039
PLOD1	5351	1p36.22	-0.034	0.005	0.0200114	0.039
MFN2	9927	1p36.22	-0.034	0.005	0.0200114	0.039
MIIP	60672	1p36.22	-0.034	0.005	0.0200114	0.039
SUMO1	7341	2q33.1	0.0165	0	0.0201441	0.0165
NOP58	51602	2q33.1	0.0165	0	0.0201441	0.0165
SNORD70	692110	2q33.1	0.0165	0	0.0201441	0.0165
SNORD11	692058	2q33.1	0.0165	0	0.0201441	0.0165
SNORD11B	100113392	2q33.1	0.0165	0	0.0201441	0.0165
RAPH1	65059	2q33.2	0.0165	0	0.0201441	0.0165
hsa-mir-1294	-1757	5q33.2	-0.038	-0.001	0.0201925	0.037
LARP1	23367	5q33.2	-0.038	-0.001	0.0201925	0.037
KIF4B	285643	5q33.2	-0.038	-0.001	0.0201925	0.037
IFT88	8100	13q12.11	0.0085	-0.005	0.0202308	0.0135
IL17D	53342	13q12.11	0.0085	-0.005	0.0202308	0.0135
N6AMT2	221143	13q12.11	0.0085	-0.005	0.0202308	0.0135
XPO4	64328	13q12.11	0.0085	-0.005	0.0202308	0.0135
LATS2	26524	13q12.11	0.0085	-0.005	0.0202308	0.0135
TMTC4	84899	13q32.3	0.0055	-0.005	0.0202335	0.0105
hsa-mir-548f-1	-1015	10q21.1	-0.565	-0.126	0.0202393	0.439
MTRNR2L5	100463289	10q21.1	-0.565	-0.126	0.0202393	0.439
PARD3B	117583	2q33.3	0.0165	0	0.0203666	0.0165
TSSK1B	83942	5q22.2	-0.0085	0	0.0204062	0.0085
PGGT1B	5229	5q22.3	-0.0085	0	0.0204062	0.0085
CCDC112	153733	5q22.3	-0.0085	0	0.0204062	0.0085
ACSL6	23305	5q31.1	-0.02	-0.001	0.0204094	0.019
SLC22A5	6584	5q31.1	-0.02	-0.001	0.0204094	0.019
TGFBI	7045	5q31.1	-0.02	0	0.020411	0.02
VTRNA2-1	100126299	5q31.1	-0.02	0	0.020411	0.02
hsa-mir-886	-1618	5q31.1	-0.02	0	0.020411	0.02
SMAD5-AS1	9597	5q31.1	-0.02	0	0.020411	0.02
SMAD5	4090	5q31.1	-0.02	0	0.020411	0.02
LOC389332	389332	5q31.1	-0.02	0	0.020411	0.02
KLHL3	26249	5q31.2	-0.02	0	0.020411	0.02
MIR874	100126343	5q31.2	-0.02	0	0.020411	0.02
hsa-mir-874	-1630	5q31.2	-0.02	0	0.020411	0.02
HNRNPA0	10949	5q31.2	-0.02	0	0.020411	0.02
NPY6R	4888	5q31.2	-0.02	0	0.020411	0.02
MYOT	9499	5q31.2	-0.02	0	0.020411	0.02
PKD2L2	27039	5q31.2	-0.02	0	0.020411	0.02
RRM1	6240	11p15.4	-0.0395	-0.003	0.020447	0.0365
OR52B4	143496	11p15.4	-0.0395	-0.003	0.020447	0.0365
NR5A2	2494	1q32.1	0.2645	0.057	0.0204593	0.2075
RCOR3	55758	1q32.2	0.251	0.052	0.0204641	0.199
TRAF5	7188	1q32.2	0.251	0.052	0.0204641	0.199
LINC00467	84791	1q32.3	0.251	0.052	0.0204641	0.199
NEUROD1	4760	2q31.3	0.0185	0	0.0205912	0.0185
SSFA2	6744	2q31.3	0.0185	0	0.0205912	0.0185
PPP1R1C	151242	2q31.3	0.0185	0	0.0205912	0.0185
C5orf4	10826	5q33.2	-0.038	-0.001	0.0206403	0.037
CNOT8	9337	5q33.2	-0.038	-0.001	0.0206403	0.037
GEMIN5	25929	5q33.2	-0.038	-0.001	0.0206403	0.037
MRPL22	29093	5q33.2	-0.038	-0.001	0.0206403	0.037
ANKRD20A9P	284232	13q11	0.0085	-0.005	0.0206792	0.0135
LINC00442	348021	13q12.11	0.0085	-0.005	0.0206792	0.0135
PHF2P1	266695	13q12.11	0.0085	-0.005	0.0206792	0.0135
TUBA3C	7278	13q12.11	0.0085	-0.005	0.0206792	0.0135
ANKRD26P3	100101938	13q12.11	0.0085	-0.005	0.0206792	0.0135
LINC00421	100287114	13q12.11	0.0085	-0.005	0.0206792	0.0135
TPTE2	93492	13q12.11	0.0085	-0.005	0.0206792	0.0135
MPHOSPH8	54737	13q12.11	0.0085	-0.005	0.0206792	0.0135
PSPC1	55269	13q12.11	0.0085	-0.005	0.0206792	0.0135
ZMYM5	9205	13q12.11	0.0085	-0.005	0.0206792	0.0135
ZMYM2	7750	13q12.11	0.0085	-0.005	0.0206792	0.0135
GJA3	2700	13q12.11	0.0085	-0.005	0.0206792	0.0135
GJB2	2706	13q12.11	0.0085	-0.005	0.0206792	0.0135
CRYL1	51084	13q12.11	0.0085	-0.005	0.0206792	0.0135
GJB6	10804	13q12.11	0.0085	-0.005	0.0206792	0.0135
MIR4499	100616304	13q12.11	0.0085	-0.005	0.0206792	0.0135
NT5DC1	221294	6q22.1	-0.5065	-0.054	0.0206851	0.4525
COL10A1	1300	6q22.1	-0.5065	-0.054	0.0206851	0.4525
TSPYL4	23270	6q22.1	-0.5065	-0.054	0.0206851	0.4525
DSE	29940	6q22.1	-0.5065	-0.054	0.0206851	0.4525
TSPYL1	7259	6q22.1	-0.5065	-0.054	0.0206851	0.4525
FAM26F	441168	6q22.1	-0.5065	-0.054	0.0206851	0.4525
BET3L	100128327	6q22.1	-0.5065	-0.054	0.0206851	0.4525
FAM26E	254228	6q22.1	-0.5065	-0.054	0.0206851	0.4525
FAM26D	221301	6q22.1	-0.5065	-0.054	0.0206851	0.4525
RWDD1	51389	6q22.1	-0.5065	-0.054	0.0206851	0.4525
RSPH4A	345895	6q22.1	-0.5065	-0.054	0.0206851	0.4525
ZUFSP	221302	6q22.1	-0.5065	-0.054	0.0206851	0.4525
KPNA5	3841	6q22.1	-0.5065	-0.054	0.0206851	0.4525
FAM162B	221303	6q22.1	-0.5065	-0.054	0.0206851	0.4525
GPRC6A	222545	6q22.1	-0.5065	-0.054	0.0206851	0.4525
RFX6	222546	6q22.1	-0.5065	-0.054	0.0206851	0.4525
C16orf13	84326	16p13.3	-0.0425	-0.005	0.0206851	0.0375
FAM195A	84331	16p13.3	-0.0425	-0.005	0.0206851	0.0375
WDR90	197335	16p13.3	-0.0425	-0.005	0.0206851	0.0375
WFIKKN1	117166	16p13.3	-0.0425	-0.005	0.0206851	0.0375
MIR3924	100500834	10q21.1	-0.547	-0.126	0.0206857	0.421
LOC401022	401022	2q31.1	0.0185	0	0.0207907	0.0185
UQCRQ	27089	5q31.1	-0.02	-0.001	0.0208609	0.019
PCBD2	84105	5q31.1	-0.02	0	0.0208631	0.02
MIR4461	100616209	5q31.1	-0.02	0	0.0208631	0.02
CATSPER3	347732	5q31.1	-0.02	0	0.0208631	0.02
PITX1	5307	5q31.1	-0.02	0	0.0208631	0.02
LOC340073	340073	5q31.1	-0.02	0	0.0208631	0.02
H2AFY	9555	5q31.1	-0.02	0	0.0208631	0.02
C5orf20	140947	5q31.1	-0.02	0	0.0208631	0.02
TIFAB	497189	5q31.1	-0.02	0	0.0208631	0.02
NEUROG1	4762	5q31.1	-0.02	0	0.0208631	0.02
CXCL14	9547	5q31.1	-0.02	0	0.0208631	0.02
LOC340074	340074	5q31.1	-0.02	0	0.0208631	0.02
SH3TC2	79628	5q32	-0.038	-0.001	0.0208636	0.037
hsa-mir-584	-1717	5q32	-0.038	-0.001	0.0208636	0.037
ABLIM3	22885	5q32	-0.038	-0.001	0.0208636	0.037
MAD2L2	10459	1p36.22	-0.034	0.005	0.0209083	0.039
LOC84856	84856	10q11.21	-0.522	-0.1	0.0209164	0.422
ZNF37BP	100129482	10q11.21	-0.522	-0.1	0.0209164	0.422
ZNF33B	7582	10q11.21	-0.522	-0.1	0.0209164	0.422
BMS1	9790	10q11.21	-0.522	-0.1	0.0209164	0.422
METTL21A	151194	2q33.3	0.0165	0	0.0210474	0.0165
SNHG4	724102	5q31.2	-0.0265	-0.001	0.0210929	0.0255
PDGFRB	5159	5q32	-0.038	-0.001	0.0210934	0.037
CDX1	1044	5q32	-0.038	-0.001	0.0210934	0.037
SLC6A7	6534	5q32	-0.038	-0.001	0.0210934	0.037
CAMK2A	815	5q32	-0.038	-0.001	0.0210934	0.037
ARSI	340075	5q32	-0.038	-0.001	0.0210934	0.037
A2LD1	87769	13q32.3	0.0055	-0.005	0.021139	0.0105
C5orf15	56951	5q31.1	-0.02	0	0.0213238	0.02
UBE2B	7320	5q31.1	-0.02	0	0.0213238	0.02
CDKN2AIPNL	91368	5q31.1	-0.02	0	0.0213238	0.02
PHF15	23338	5q31.1	-0.02	0	0.0213238	0.02
SAR1B	51128	5q31.1	-0.02	0	0.0213238	0.02
SEC24A	10802	5q31.1	-0.02	0	0.0213238	0.02
CAMLG	819	5q31.1	-0.02	0	0.0213238	0.02
DDX46	9879	5q31.1	-0.02	0	0.0213238	0.02
C5orf24	134553	5q31.1	-0.02	0	0.0213238	0.02
RERE	473	1p36.23	-0.034	0.005	0.0213697	0.039
MARCKS	4082	6q21	-0.5065	-0.054	0.0213741	0.4525
[truncated: 22,175 more rows]
